# Supplementary material for: The osteology and affinities of Eotyrannus lengi, a tyrannosauroid theropod from the Wealden Supergroup of southern England
Source: PeerJ. 2022 Jul 7;10:e12727. doi: 10.7717/peerj.12727 (PMC9271276; doi:10.7717/peerj.12727)
Supplement: Supplemental Information 3 — Character codings used in our analysis. [file peerj-10-12727-s003.txt]

#NEXUS

BEGIN DATA;
	DIMENSIONS  NTAX=86 NCHAR=1759;
	FORMAT DATATYPE = STANDARD GAP = - MISSING = ? SYMBOLS = "  0 1";
	MATRIX
	Eoraptor                    100000?0000010000?0000011010??00000100000000000000?0000000110101110?100???????0?0?0??11000000010?0????0000000?????????10????00???????????1??000?0???000000???0000?0?00000?00???00000???01?00000??000?0??0?1???1000000?0000?0000000000?00?0??0000??1?000?0011000100?1?0????0???000?1??0??10??0?0?0000?001?0000011??0000010000100?00100000010001????????10?0?100?0000000?1??0?100?0?00?0?000?0101?01?0000001?0?0010?1100010?001?000010000?1010?000010010????0??00?1?0000001??0000??1000???0000000?00000000?110?00?1000000?0110????????00?????00?10?10?0??00?1?0??101?100?0????0?010?10?????000???????0000?00?????00???0?0??00???000?000?????00000?0??0???????000??00????0??0?0??10?000?0?00???????00????1????010000?0???0?01????000??01???????000??????0?0??000?011?00000111?000?0??0000100100??0?00??1???0?01???01?00?00????000?0??0?00??1??00?100?001???0??0?0000?0??00000?????0000???0?0?0100000??1??0?0001?000???0??0??0???000??0000???0?0?0?0???100???0000??1??????????????0?00?001??????????00???0????00?????0?0??????00????0100000?
0???000??0????????0?????00???11???0?0??0?????0010110??0????11????00?000??0????0?000??0?00??0?????????00?0???????1?00?0?1??0????1??1???????0???0??0??00???????????00?0??1?0??????????????0???????????1?????0?0010???00??0?0???0??0??000?1?000??0?0????0?????0??0????????00???????00?000000???0??0????????????????0???0?0?00??????1?????00???0?001??100???????000?0?000?????0?0?0???00??????????????000????1?00????01??0??01??????0???0??0??0??0?1??00?00?10000001?100???0??0????????00?000???0?01001?00?0?0??0?????0????000000?0?00??0??0??0?0?????????????????00???1??????1??0???????0?????0?????????0?????0?0?????1???0????????00??10?000??0??????????0?????????0?0?????0??????00??0001??????????0??0???000????????????????????0?000000000?00?000000??00000??0??0?0???001??0???000?0?1
	Acrocanthosaurus            1000000100011001010011001010000010000010001001110000101111100010011?10001000?0010011000101100001000???000001000000001?01100??10?10???00?????1?1010?10100000000000?0110?00001???1010??00?0000111?1110?101101111110?1100??011100?0010110000000100100100???011110010101?0010?110000101000001010001?0011?011010110110001?00?0?0??0?101?00?0???1001????????1?0?10?00?0100?010010000101000?000111?11?0?101?0000???00010?11??011011?00100100001111001111100111100001101????011010?0??1??1?01???1??01000010000001?000?0?101?0000?01?????????0000100001100?001010000????100001?00?0???0001110??000000110000?000?01000?000?000000000????010101?0010?00000??11?01?111?110100?1?00001101??1??01100??01110???00?0?11????0?0000?000?010011??0000011?0??0??0000??0?01000?000001??1?1?0011??01?00?01?0??111???0001?01000?000?0??0?11000???0101000000000????10??010001?11000010100000?000?00000?10??0?0????0???0?10?0000?000000000100000?0????000001000??00????????101001?1?1000??01?0?????????001??00?011?11?10?1000?0?0???0?????0?0??00??01??0?010?1110
0?1?000100?1110?0?01?0??100?1110?00????0?001?00100110???00010?1???0??10101??0?000?0??1?00??1???0?000??0?00000?001?0??0???0101010?001??00000??????00010??0011?1?00?001????1?10?0?0?1?????0?10?00010???00000100??010??0000?00????00??1?10?0010??0?0??0?0?????0?????????????????1000???0??000??0??00?000????0????00????01110?0?00??0101101010?010?11000??01?00111110?000????0?000?01000??0???00??????000???01?00????00110110111000000000???000??00?01010011010?00110000???00??0?01?000001101??1?00??00100??10000?010?00000??000000000???1000?00??0?0??0?010?0?110????????100?01?1?0010011???011?1???00?1??1???101000?001011????0?0000??000000?00??0?????????????0?0?0?0??????????????00000100?????????1000?011000??0??0?????000????0?110000000?00000?100??000?0?000?0?0???000000000101?0?1
	Aerosteon                   ????????????????????????????????????????????????????1???????????????????????????????1??000001???100?010??????????????????????????????????????????????????????????????????????????????????????????110??????????011?1001????1000??01011??10?001001??1??0?0?01?1?010??1??????110???????????????????????????????????????????????????????????????????????011???1??0???????1????0?1??????1???01?1010?0111100110?0000?10?1101011?10000100???????????????????????????????????1??0???????1??11?1?1????0??????????????????????????????????????????0???1???0???????????????????????????????1???????????????01?0????1?????????????????0??0??????0??????????????1?1?????????????0????????0??0???0??1??????1???????????????????1?????????????????1?????????????????????????????????????????????????????11?????0?0??????0?0?0??????????????0?????0?????1?0?1???????????????????0?????????????1???1?1????0??1?0??????1????0??100??????????????0??????????0????10?????0????1??????????????????10?????0??????10????????0???00??????0????0???0???????????1?
???????1?????????????0?1????0??????????0??????????????10???1?????????????1???????????1????????????????????????????????????????1??00??1????????1?????0??????????1????0??????111???1??????10???0???0??0?000??1??1????????0??????0?????0???0010???????????????0????????????????????????0?????000??????????0??????????????00???????1???????????????11?????????0?111????????????????????????????????00????????????0??1????????????????????????????????????111?1???????????????????????0??????110?00??1????0?0?????????????????????0??????????????000????0??????0????????11???????????????????????0??1????0011?????011??????1??1??0??0?0010??????????????????1?0?????1???0??????????????????????????????????????????????????????????????11000000????????????????0????????1???000101001101????
	Alioramus                   1000?0?1??01???10???11001?1???00100000100000010?00?01?0111?01111011?10111??0?11??11?00?1100?0???00?1???01101???00????1?1000?01????1?1???????1???1???0?10000000000?0?0010?001??1100?????10?01101??0??????1???11?10?1101?1??1??011??0????????00???????0????1?????????????????????????????????????????????????????????????????????????????????????????????0????????01??1?????0??0010?00?????1???1??????????????????????1??????????????????1???????101????11??0???????0????????????????11???????????0?1???00111???0???????????????????????1????00??0???01?100???00?1?1??1?1???0?????0???????000??1???????????1???0???10??0???0????????0???????0???????1?1??00???00??????0???1??1???0?????1??0???????0??1??1????0???????0????00??????????1???????000????1??????0000?11????????????1?00????0????????1?0???10?????0????1?0?00??????11??????0?????????00?011??0????0???0?????1??????????0??1??????0???0?0??????10?00?10?????1?0????11????????????????????1?000?0????00??????????????????????0?0?00??????1?0??0????00???01??????101?1????11??????
???????0?????1?????0??????????1???0?????????????10??0??????????1???????0????0?0000?????????1??0???????????????????0???????1??????10??????????????0??????11???0????????????????0????11111???0?1?????????????????0?0??0?0??0???0?????1??????????0?0??01??????0???????????0??????00?????????0??0?????????????????????????0??1?101?1?????1?1???0?1??1?00??0?0??0?11?0000?????0000??0?000????????0???????01??01?0??101000?00????????????00??000?????1?10011??0???0011??00?????11?1???????????1???00???0?10?0??????0?????00?????000?0?00?????0??0??????1?????01??110????????1???00?0011???11???1???1????0?10???????0????????1???1011??00???0?????101111010011????????1?1???????00???0???0?0001000????????0000??11????????0???????????001??????????00?0????0????00???0??0???0000011000?11??0??
	Allosaurus_fragilis         100000010000110101001100100100001001001010100010000010111110010001?010011000000000110000100000010100010010010000000111111000010110000101010100101001000010000000000010001001010100010011000010101110110111101001001100010010001000010101000000010010000000111001010100010011000000100000101000000001?0110101101100011001000110?101?00101??1001??????011100000100000000001100001010001000111011101100011101000001001111011010000100100000111001101100111000001101?0110110100011101100111110001000010000001?100100101100000110????????00001000011001001000001001?10110100000000000111010000000110000?00000000000011000000000000000010100000000000000111100100100100010000011010?1000100010011000000000?0101?000100000000000011??001001110000000001000001000?00110111111000110001000101001011100010010000000000?0000011100000010100000000001011000010011011000010100000?000100000?101000110100011000000000?000000000100000110000000001000??00?000000100000?01100000001?0????????00010000010100011011000000000001000000000011000000001001110
001000000000?1010?0000001000011000000??0000000010011001000010010000001000100001000000100000000?00000?00000000000100000?1000001?00001?00000000?10?000100001000010000000000000000000100000001100001010?0000010000010000000000000000?0101000010?00?000000001?0000000000???00?00111010?00100000000?000?00??0?0????0000?001000010000000000110000000111000?001?000101000000000000000?00000??0???0000000?0001?000000000000000000110000000000000000??000010100010100001100000100100?00??000001101101000??011000010000?01000000000000000000000??0000000?00000000000000000000100100100?0?10??000???011?10??00??101?0?1000000000010?000000000?1000000?0000001000010?0000000?1?00??000000?0010000001000111011010000?0110000?000011?0?000000000110000000?0000001000?00000?00000?000000010100011??0?1
	Aniksosaurus                ???????????????????????????????????????????????????????????????????????????????????????????????????????????????????????????????????????????????????????????????????????????????????????????????????????????????10?100?00?1?????0????0??????????????????????????????????????????0??1??000??????????0?????????????????????????????????????????0?????????????????0?0??00?00?00010000??0?0?01?10??0??????0100??00??101110???????????????????1???0110110?1110?001?1?1???1??1010?01?????0????????0110?010000001110??1??011110??1???????????0????????1???????????1?????0????????????1?????0?????????????0?0???????????1?10?????0?0??0?0?000?????????00????00??????1?0???????????1????1?????0???0??1??0?0??????0??????00????????????????????????0?????????????????????????????????11????????????11????????????????????0????????0??????00?0???00??????????????????0????????????????????????????????????????001???????????????????????????????????0??110?0????00?????0?0??????0????????????????0????????1???????????????????????????????????????10
?????????????????????????????????00????0??????????????1?????????0??????????????????????????????????????????????????0???????????1??????????????1?????????0?????1????????10???????1???????0????????????????1???1?0?????0??????????????????????????????????????????????????????????????0??????????????????????????0????????????????????????????????1????????????????????????????0????????????00????????????000????????????????????????????????????1?????1??????????0????????????????0????????????????0???????????????0??0?0?????000??0????????0???????0??????0??????0???????????????????????????0???????0?????????????1??1????????????????000???????????????0???0??????????????????????????????????????????????????0???????????????????????????????????0??????????????????????????????????
	Aorun                       ?0001???00?0?0?00?001101??1????0100100??0?1????????????1?1??1101110?????????????????????????00??00??????00?0????????????????????????????????????????0?0000000?000?00????0000???1?1?????1???0?????1???????????101001000?10?????????1?????0??0000?????????0????????????????????????????????????????????0????0110??01?101?10?01?0??11?0???1??1000????????????????????????????????????????????????????????????????????????01110??00???????????????????????????????0??????1?01???????1??1????????1?0?01????0111?0?110?0111000011???????????????1?????0?1?????????????0??0?00???0????0???0?????0???1?001???????0????0?????????0?????0?0?????1?0?10?0??0????0???0???0??0???0????1?0??10??10?0???1????1?000?1?1????0??????????1???????0????11???0????00??????1????00???1??1???????1?0?????????1???????1?????00????00?000??0???0????10??0??????0????0???0???00??????0101?0?????0???????0?????0?????1?????0?????1?0?00?00?????000????00??????0?????0??10???0?0?????0?0????????????????????10?00??0?0????????0???????????????????????0?????01??????
???????0??0?????0?000????????????????????????????0???????????????00??1??????0?????0???0?00?1??0?????????0????00?1??010???????0?0??1????00????????0??????0?????????0?????????????????????????????1??????0????100???00????????????1???????????????00?????????????????????????????0????????0???0???????????????????????0???0?1?0??0???????0?????0??1??0??????????0????0???????000????00??????00??????00??????000??0??0????????????????00??????????10?01???10???0011000??????0???????0??0???????0?????????????????????0????101?10????00?000????????????????????????????????0??0???0??????????????1?????????1?0??????????????????????0?????????????????????????????????????????????????0???????????????????0?????????????????????????0?????????0?00?0???0?????001?????0????????????????????1
	Appalachiosaurus            10???0???0????0?????1100????1?001000001000?00101???01?011?101?1?????????????????????????????????????????????????????????????????????????????1?101???00100?0000????0000100001?????00????10???1?????????????????????????????????????????????????????????????????????????????????????????????????????????????????????????????????????????????????????????????????0?0??000?0??000?010?00??????????????????????????????????01???10?01?01?0101?0000110010011110001?1010011?11000001010110111111??0?100011011001110010??????00????0????????????10????10?1?00??00??????101??1?10???1???01????????00??100?0?000????????0??10???110??00???0??0?10??00???000???1??????0????????0?????00??1??0???0??0?1????00000??1?1???1?0?0?100????0????0?1??1????0?????????????????0?0001???11??011??????0??0?0????1??01??????010??????????1???0?1?0??1?1???0????001????01???????10?0????0??0???0?????????0???0?00000????00???10001???????0?0000????11????????????0?00?1??100?0????1???0?????0??????????????????0?0????000?0?000????0???0??0???0000?1?????1??1110
????????0??????????0000???????1????0???????????1?0?????????1??11?????????????????????????0?10?0?????????????????10?1?????01????????1?????????????0?00???1??????11?????????????0???????00???????????????0??1????000??0????0????????????????????0?00??????????????????????????????????0??????????????????????????0??????????00???????????0?????1????0????????????????00??????0?0??????????????????????0??????0????????????????????0??????????????1?100??1??1????1??00????0?0??????00???????????????0?????????????????????00??00??????????0??0????????00????????????0????????????0?????????????????????????00?????????0??1??1???0????????0000??????1?1???1??????0????????????????????0?000?0????????0??????????000?????????????????0????????????????????????0??????0?????0?????????????0??
	Arcovenator                 ???????????????????????????????????????????????????????????????????????11010?011111?0?01?11??????????????????1?00???00???????10????0?1?1?????????????????0?????0??0?0????????????????????????????????????????????????????????????????????????????????????????????????????????????????????????????????????????????????????????????????????????????????????????????????100?1?0???????0?0?????????????????????????????????????????????????????????????????????????110?1011?10001????1??????????????????????????????????????????????????????????0????1????1??0??????????????????????0????????????????1???????????0?????????????????????????0???????????????1????1???????????????????????????????????????????1?1?0???????????????????????????????????????????????????1??01?????????????1??????????1?0???????0????????????????????????????0??????0?????0?????????????????????0??0?0?????????01??????????00????????1??????0????????????????????????1?????????????????0??1??????????????????1????????????????1??100?10????????1???0??????1??????
0???????????????????1??????????????1??????01?0??????1?????????????????????1????100???????????0??????????????????10????????????????0??????????????????????1??????????????????????????????0??????0????????????????????010??????????????????????????????????????????????????1??????????1??????????????????????????????????????????1?????11?01?1??1???????1????????????????????????0?0?????????????????????????????????????????????????????????????????????????????????????0???0??1????????00??0???????1??1??????0110????0????????????????????????1??0?????????000?????????????????01?1????????????0?????????????1??????????????0???????????????0????0???????????11?????????????????????????????????????????????0??????????????????????????????????????????????????????????????????????????
	Australovenator             ???????????????????????????????????????????0????????????????????????????????????????????????????????????????????????????????????????????????????????000010000?000?0000?000???????0?????????????????????????????????????????????????????????????????????0??????????????????????0?00100010?010000?00???0?10??1101?0101100?0?0??0?????????????101?????????????????????????????????????????0????????????????????????????????????????????????????0111110?1111000?01010011?1100000111?11011?????00110?000???1??1100100?????????1?0?????????0???00???1??10???????10?????????00????0?1?01?????00???01?0??1?0???0???0??0??10?0?0?0??????001?1???????0??0??????????0?1???00????1???10???1??0??0?????1?0?0??0?0??1?1???10?0???00??????????01??1???????????0?00????00?????0????11?0011??0????????0??1????0?????1???00?0???00?0????00?001??0????0?00??0?0???0????????0?0??????0???????????????0???00000?0?????????1?????????????010??0??????????00???????0?1????0?????110??????1??????????0?01??0?????00???0?????0??????????0??????0???????0???????10
??0?000??0100????????0??11???1?????0??????????0??????????????10100??110?????????????????00??0???????????0001000010?0?0?1??0????????1????????????????0???0??????1??01?00???0??1?11?1?????????????1????00001101??0????0???00??????0????00???????????????0????????????????????????????????1?????????????????0????0?????????????????0??????0??0????1???????????????????0??????????????????????00??????00????????0?????0??????1??????0?0???????????0?1?????1??1???0??0??????0?????????????????????????00?????0?00??????0?????000????????????????0???0???00?1?00???????0?????????????????????????????????????????????111110111?11??00??????00000????????????1??????0???????????????????????????????????0???0???0?0?00???????????????????????????0???????10???00?00????0????0??????????????0??
	Baryonyx                    ??0?1?00001001001000??????1???????????????0010?0???01?010?0101????????????1?0???1?1??????00?1???0?0?010??????0000?1?00?10??00?1?10???0???1??????????000000000?000?111??000???????1000??1??????1??1???0011?10111110000010011??110110101?000010001??10??0?0?111??????10??000100?00101?000?1?100?00001????????????????????????????????????????0?1???????????????????????110?1?01??????0??????1????????10?1????0??????1???0?1?1???????1000?0?????1??0100?111000??1?0?????????00????0??????11?????????????????????????????????????????????0?0?0??1??0????1?00?00????1??????00??1?001??0??????0?001????????1?1?0010????00??01?????0??0010????0???????????1?1010??0?0??0??01?????0????????10111??10?1????????1??010???0????100?0??1??0?????011??0??00?0000????00?10?10?111?????11101?1??1?0?1101??0000???0?????0????00?1??0???0000?0?0????0?00????01??0?00?1?????0?????000??1?1??01??110?010?????1?00?????0?????10??10?0??00001???1100??0?????????????00??0???00??0?????????????????01??0?01?0??1???00????100???000?000000?0?0??????0???1??????
000?0?01?1?00???0???????0???011?1???1??0?0????0??1011???????000????????1111?????0000110?0??????0????????000?100?????1?????0??100?101???0?????????1???????10000???1?00??1???0????1?0????????0?111011?11???1?00?0??0?????0??0????????10???000?????00????1????0???????0???0?0???100????????0?000??0?????????0???????????00?????01???????1?0???0????10??????0?00101???00??0??0??0????1????????00?????????0??0???0???0001????????0??0?00??????????????????0??01?010?1??0???????????????1????00?1000????111??0???0???0??0???????0?0?????????01????00?1?0??????0??1??0?0????1??0???1???1????????0?101?1??????00???1??00000?1??0??0???00?10?00?????????????0???0???????????0??????????0?????0??1??0????????0?0??0111????????????????0?000???????????11????????????0??0?1???1???10010001011??0?1
	Berberosaurus               ????????????????????????????????????????????????????????????????????????????????????????????????????????????????????????????????????????????????????????????????????0????????????????????????????0?0?????????00?0?1000?0?????0?1??1?0??????????????????????????????????????????????????????????????????10??????1?????00?????????????????????????????????000?????????????????????????????????????????????????????????????????????????????????010001?01????0???1?1?0?101101?0?1?????0???????????????????????????????????????????????????????????????????????????????????????000???0????????????????0?0?????????????00??????????????????????????????????????0?1??????????0???????????????????11????????1???1??0??????????????????????????????????????????????????????101??0?1????????????1??????1?????????0??????????????????0????????0??????????????????????????????1???????????0??????????????????????0?????????????????????????????????????01???????????????????????????????????????????????????????????????????1???????????????????????
???????0????????????00?????????????0??????????????????????????????????10???????????????????????????????????????????????????????????0????????????????????????????????????????????????????????????????????????????????????????????0????0?????????????????????????????????????????????????1????????????????????????????????????????????????????????1?0????????????0?????????????????????????????????????????????????????????????????????????????????????????0???????????????????????????????????????1??????111??????????????0?????????????????????????0?????0????00?????????????????????????????????????????0????????????????????????????????????????????????????????????????????????????????????????????????1?0??????????????????????????????????????????????????????????????????????????
	Bicentenaria                ????????00????00???????????????????????????0?????????????????????1??????????????????????????????00??01??10?00?????????????????????????????????????????????????0?0?????????????01??????0??010??10?1???????????????????????????????1011???????????????????????????????????????????0?????00?0?0???????????????????????????????????????????????111??????????0?0?????0????0?0?10?00?01?????????1?1?1??1??????????0??10?1?0????1???????????????????110?1001111??0??1????????1?0?????1?1??11?????????????????0????????????????????0?????????0?????0????????????????????????????????????????????????0??0?0?????????0???01?0?????????????0??????????????????0?0?????1??????0??????????????0??0??????????????????????????????????0???????????1???1???????????????0??????0??????????0??0???????????????0??????00?????????00???????0??????0????0????1?????1??????????????????????????0???????????????0?0???????????????0?000???1??0???0?????????????0??0??10????0?????1???0??????????????????????0????????0?????00????????????????????????0?1?????00
????000?????????????????1????????0????????????0??????????????0?1?0????????????0???????????????????????????????????0?????????????????????????????????1????????????????0????????????1?????0????????????????01?0??????????????????0????????????????????0?????????????????????????????????????00???????????????????????00??????????????????????????11????????????0???0??????0?0???????0???????00??0??????1?????????0?????????1?00???0????????????????????0???1???????????1????0???????????????????????????????????????0??????????????0?????????????????0????????????????????????????????????00???????????0?????????????????????????????????????????????????????????0???????????????????????????????????????????????????????????????????????????????????????????????????000000110?000???????
	Bistahieversor              100000?1000110010?0?11001000??00100000101000010100001?0110101111011?101110000?1100110100011000010?01010011010??????????10?0??11?10??1???????1?101??10?00000000000?0000000001?1111001?10100011010????????????1??????????????????????????????????????????????????1????????????????????????????????????????????????????????????????????????????????????????????????????0?????????????????????????????????????????????????????????????????????????????????????01???1?01????0??0???????????????????????????????1???????????????????????????1??0?000?0???01?1000???????1??1?1????0??????1?????000??1???????0???1???00?1????0?1?0??????0??????1??0?????????????????0?????100???1??0???0?????0?????????????1??1????????????0??00011???0???0?1??????1?00???????????000??1?????????????1?00101?0????????10000?01?0???1????0?0110??1???????0???0??????1???0??101?0????0??????????00????????0??01??10?0???0?00????0101?00??000?0100????11????????????????????1?0????0???????????????????????????0??????????00?00?00???0????0???????00011????1?0?????
0??????????????????0??????????????????0?????????00??1??????????????????????????????????????1??????????????????????1???????1???????0??????????????0????????????????????????????0?????0?00?????1??????????????????????0????0???0????????????????0?0???0???????????????????????????????????0?00?????????????????????????????10?00?1?????110?0?0?1??????????0???????0??????????0???????0?????????????????1????????10100????????????????????0??????????00????????0?????0??????0?0????????????????????????0??????????????0??????000???01?????0??0???0??1?????0????1?????????????0??0011?1011???11????????????????1?0????????????1?11?????????????00101111101?????????1?1????????????????0?????????????????????????????????????????????01??????????00?0?????????0???00??0????????????????????1
	Carcharodontosaurus         ?????????????????????????????????000?0?????101?10000???????????????????01?00?00110???????????????????????????????????????0??????????????????????????????11???0000?0?1????????????????????????????1???????????01???10??00??0??0?0??0????????????????????????????????????????????????????????????????????????????????????????????????????????????????????????????????0???????????????1??001?1?101??10?????????0?01??????011?110?0??????000??????11110?1?11?0???1?1???1?1?0?0?????????????????????????????????????????????????????????????011?????????????0????0??????????0??1?0????1???????0???????????????????????00???0????????????????????????????????????1??????????0???????????????????11???????????????0????????0??????????????????????????1??????????001??????????????????????????????????0??????????????????0???????0?????????0??????0???0?0????????????????0??1????????0???????????0?????0????????0??1??????0?????????????????????????????????????????00?0??????????????????????1??1??11???????????????????0???1????????????????0
0???????????????0??????????????????????????1?????0??????0101???????????0???00???1????????????????????????????????????????????0?0?0?1?????????????0??????????????0????????1?????????????????1?????????0???????????0??0????0?????????1?????????????????????????????????????????????????????0???????????????????????????1???????????????01????01???1?0????????????????????????????0?0??????????????????????????????????????????????????0????????????????????1?????????0????????????????01???????????0?????0?????00????0??????000??????????????????????????????????????????????????0????????????????????????????0????????????????????????????????????????????????????????????????????????1?????????????0?????????????????????????0????????????????????????????0????0???????????????????????
	Carnotaurus                 000000?1000100010?0010000001??1100?011001001010100101101111?1010110110001010?01111110001011000000?0?10?000000110000000???????????????0?????????????100?0100000000?0000101000?100100000011000001001100001101001011010011001110011001111000010010100100?0?00111000100100000?100010001001001100000?0010???0???000?0??00?0??0????00?00000?0?011???000000??1?0010010?0???11100?00?0000?00?101111110100100?01100000001001??0011010000000100001111001000100010?100?01111?0?0??0???0?????0??????????????????????????????????????????????????0?0001?000?00?0?0?00010?00?1?10?0?00?00?001??11?0?000110?1??0????0?01000?0?1000000?0?000?1?00?1?1100??01???0?1?0???0?0?101111??0?0001?01???00?00??0???1100??????101?1??000?0?000?0000010??00??0?11?0?0??0001???010011?000?011?1?10???000?1?1??10?0111110100010000?0?0000?0??1?0000????0?000?0000000????000?011111?????0010?0001??000?0000?010?00000?0?0?11010100??0??0111?11???00000?0001011001?000010?0???110001?0??0?1000?111???????????100001111??0??000?000011?10111?0110111111???10000?01?????1
0?0?000000??11?10?1????0?01??11???11???0?0?10?0100111?1????10?????????0101111111000111101?10?0?0000???0?0???????100?01????00??101001??10??0???1??0???0?0?0????1??01?0????1?1000?0?1?????00??????0?1????????11???01110100?00??0??1?1100101100000?00?????????0??????????111111101001101000000000?00?00?????0??????????0?01100?00?0?????110?1?1?0??10?0?011?00111110000?0???0000?1001000?????????0?????0???00?11?000?0???0?01000000?11?0?0??0???????100?0?111?000110?000??1?000????????????????101?0001011?00111111?????0???10000??00???0?00?0???1????0???????10?001????0??0?00??011?10??0??0?111?0??????00???1?00?0??????0???????000??10??????0????????????0101100?0?1?????00?????1?????1100????????0??0??0??00???1??0????????01111?111100001?00000??000?00000?????0?0???001000100?01??01
	Ceratosaurus                1000000100011001010011000001000000010010100010110000100110100101010?00001000000000110000000000000?0?00?000000100000001?11?0?010000?0000???0????00??10000100001000?0010000001??0100100??100000?1010110001101000110?11001000100011101111000010010000100?0?011110010001000000000000001?00001010000?0010???1???01011?????00?0?0??0010010????001???????????1??000000000000010010010000?00110111111010?1?000110??00?01101010011?1010?00010?00011??01000110110?00000111?00101101000?11001000111??00?000000000??10001??????????????0????????0?0000?00000?00?1000000?00?1010?0?00?0000?10011?0?0?0000?110?0?100101000?00100000000000??1?00?00?10???0???0????01??0000100?????00?000?01??100?00?00?1?10????0??01?101??000?0??0000000010??000001110000??000110??00000?000101111?10011100?0?1?10100111111110001000??00?00?0??001000????0?010000?000??1??0001010101??0?0?000?0??01??001010??01000000001000??0000?0000?010?1?1100?000001??01000001000??10?01?00001010?0?0000001000?0????????000010?0110?0???00000?010000001?010000001111100000?01???111
0000000000???10?0?1?00??00001110?011???000010?0100110?0?01010??10?????1001100?0100011100010100?0000???0?0???????100?01?1?0010?00?001??100?0??????00000?000????10??000????1?0?00?000?????0?00?0?0001?0010001??01000??0000?00??0?00?0100?00000000?00?????????0???????0???01000100000?01001000000?00?00?????0????00????0000?00?00?0??1??100000000??1000??11?001101?00001????0000000?000??????????0?????0???00?00?00000??00?00001000?00?0?0??00??00?0100?000010000110?0001?1?00?????00100000110000??0000000101100?00???00000?000000000?????0??0?0??0???0?000?0???000????0?01??000??10??0?0???0?1?10??????000?0?100010?000?00?0?????000?100?000??0?0000000000??110000?0?1?????00???00????0001000110011001?0??011010??0000?11??????0000?111?0000??00000?1000?00000??0??0?0???001000001?01?0?0
	Chilantaisaurus             ??????????????????????????????????????????????????????????????????????????????????????????????????????????????????????????????????????????????????????????????????????????????????????????????????????????????????????????????????????????????????????????????????????????????000010000000100??????????????????????????????????????????????001??????????????????????????????????????????1??1????0??????1???0???????1????????????????????????011001000111000?0101???1?11000001??????????????0?0000100000000100?00?????????????????????0????????1???????????0?????0???????????????1????????0??1?0??1?00??????0??0??10?????0??????1?1?1??????????0????????????????0?????0????????1?????0?????????0?0?00???????????00???0???????????????????0??????????????00?????0????11?0?1???????????????1??????????0???????????0???????0??0???00???0?0???????????????????????????????????????????0?????0?????????????0?????????????????????????????????????01????????????????????00???????????????????????????0???????????????????0???0???????0???????1?
??0?000??????????????0?1?????1?????0?????????00???????1???????1?????????????????????????????????????????????????10???????0?????????0???????????????00???0??????????1??????????????1??????????????????0?0?11????0????????????????????????????????????????????????????????????????????0??????????????????????????0??????????????????????????0???????0??????????????????????????0????????????00?????????????????????????????0??????0?????????0????0???????????????????????0?????????0????????????????0????????0?????????????????0?????????????0????0??00???1??????????11????????????????????????????????????????????0000?01??????0???????0000???????????????0???0???????????????????????????????????0??????????000?????????????????????????????????????????????????0????00????????????????
	Chilesaurus                 ??10????00?0??????????????0????????????????0???????????????????????????????0?????0????1???0??????????????????????????????????1??????????????????????0?00?1000?00??00???0?????????????????????????0????????1????0???00???0????0?01?11????????????????0?????1?10?0010100?00?0?0?00101???????1?0?0?000??011?1011011???000000?0010??01?0??????1000????????1?????????????????????????????????111000?001?0?000001?00?10?1??0010?0000111010000?1?10?111010?1?1??1???1000?00?1?0100000??01?001?00???010???0000?111?0??0??001?01?0????????????0??0?????1???1?????????????1??1?00???????1?1??????????0????????????10?0??00?10000??0?????0?1??01??????1?00?0?00???????00????0?????0?1????1??01?1????1??????00??1???0???10?0??0??0??0?????00???0????0??????0????1000????????????1???11?00??0?????0??11?0?????????????0???000??????0????1???0??1??00??0???????00???????0?101?00????????????1?0?????0??0?0??1????????????????????????????????1?0?000???0???0?????0?????010????????????????????0??000???????0???????0?0??????????????0???0??????1???0??
0????0?1????0?????0???????????0??????????0????01??????1????1???1??0??00??0??????0?1?????0??????0?00???0?0??????010???0???0?????????1??1???0???0??0?0??????????????0?????100??????????????0??????10????????0?0??01???0??0?0??????0??10???????????0????0??????????????????????????1????0?10??????00??00??0????????????????0??????01?????00?0?0????1?0??????????0?????0?????????????0????????00?????????????1??0???????????????????0?0???????0????0????????????????0??????0?????????00?????????0?????0?0??0??????????00???0000?00??????0????????1??1??0??1??????????????????0???????????1?????0???????11????????0??0?????10?????????????0???0??????????????????0???????1???????????????????????????????????0????????????11??0000?????1???????1???0?0010???????????????????????????????????
	Coelophysis_rhodesiensis    1010?0?1000010100100110110100?00010100100000000000001?0100000001??0?100010010001?01?1010000?0??000?0?1???00001?00?1?00010?01010?00?110?0??1???1?1?0?0?0000000?000?0???000?00?0000???????000?0????0?1?00010100?11000000?00?1?01100010?0?000100100??1000000011000100?10??0??1?0??0?00000?010100?0?00?00011?1001011???100010?01100?00000??0001??1??????011?000001??001??010?100?0010?000??11111101001001001000?000101?110110?00101?0?10100?111001000110100??00??000???10??0?00??1??0?100???00111?0?0?0100001100?10??0?1100?01???????????01?00?01?00??000???101??0?111?0?00?????001??1?0??0?000??010???1?1111010?001000001??0?0??0001?100??????0?00???0????1???1?0???0??0?1?11?00?10??00?00?011?????0???001???10?0?00000?0000100??00??0010000??0000????0?0?00?110?011?1?1000?110?1?000011011?1111100?1?111?????0?0??1?00?00?00010100??10000?????0?10??001??0?0?000000001?10???00?0010?01???0?000000?00??0?1?100????00??0??0???1???10??0000??10??1000?00001??000000????1???????????1?001001001???1?00?00000?0?00000???00?0????011?????1?????0
??00?0?00??001????000000?????11??00????010?0??011111?00????1?????0???000?0??0?000000?10?0??00??00???00??0???????1????0???00???000000??00??0???1??0?0?0??010?001???00????0??0000?????????0?000?00?100?0???0??00100???0?00??0????00??1010?0000?0??0???00??0??????????????0?0??00010??1?1?1000?0??0???0??????????00???000??010?00?0?????10000??00?0000???0?010?000000?01??????00?00??0???0???000?101000?00?01??01?1?00??0??00??1??00000?0????0???00?001?0??10010111?10000?1?00??????0???00000?00???1??10??0??000?00??000??0?0?0000?000??0????0?00?0?1?0???0?00000?00010??0??10??0?00????0?????1?1??????10???0?0?00?0??11?00?1?????00??0?0??00????00?0??????0??00????1?0???0??0??????00?00000?????????10??000???????0110000?0000?0?00?110000000?00?000100??000?0?????0????????????????????1
	Coelurus                    ???????????????????????????????????????????????????????????????????????????????????????????????????????????????????????????????????????????????????????00??0?????????????????????1?????????????????0??????????1100000001001??0?00101100?00?00?01??1?0?0?0?11????????0?????????00000?00001010??0?0001?0?1?????????????10??101????????0?????????????????????????0?0???0?000100000?0??0???0????????????0????????????????1111111000100??????????0110010111??000?11?1?0?1?11?00??011?1?0111?????0?1????0??????10?1??0???????????????????????01???????0?????????1???????1???????0?00?00??????0????1??011?00??0???0??0??00???0????????0??0????????????0?????0?????0?0?0?????0?????????????0????0?11??????0????????0???0?0?????????????????1?????0????????0????00?????????111???1110?????????0101?1??0?????0???0?0???0???0????????0?0?00?0?0?11?0?1??????????????????01?00???0????????01?0?????0?0?0??????000????????????????????????00????0?????0?00????????0????10?0??0?????????????00???0?????0????0????????????????000????????????0?????????
???0???100??????0????0???????1?0??0????0??????0????????????1???????????0?0????????0?????0???0??0?0????????????001????0????????10???0??????????????0?0???0???????????001???1?????????????0???????????????1?1???????00??????????00??01??1???????0??????00?1?????00000?????????????????0???????0??????????????????????????????????????????0????????1?????????0??0?????00???????????????????????????????????0???0???????????????????0??????1?????????????0?0?????0???????1??????????????????????0?????0??????????????????0????????00???????????????????000??????????????????1????????????????????0????????01???????????????0???????????????????????????????????????????????????????????????1???????????????????0????????1??1?00???????????????????0????????????????????0110?????????????0??
	Compsognathus_corallestris  1010?0?1?0?0?0???000?10010111??11001?0100??000????0??101?0001?11????????0??0???1??0????0000?0?0???????0??0?00??0???0??????0??10?????????????????????0000000000000?000000000??????000???1?0001????1?0?0??1??????10?00?0??0?10011???0?????0??10?0?01??00?00?1010?100?10??10?1?0?00??1??0??1?????1?0001???1??0110?????10?0?000110??11?01?0???1001??????01?1???????00000?0?01?00?00?0?00??0?11???????1????1????????10???0?111?????0?0011000010100?????????????????0???????1??00?1?????011?????0011000?0???0011?011??101110000110??0???0?01??????????0???1101??1?00?10?10??0?????0??0?1?0?????0??????0????0?0??????0??0??010????0??00010?????0?01000?0?11?????????01??0??0????1?0??10?01??0??0???????00????1????0??0???00?0???0????00??????0??0???0????1?01?0????0??1????1??????0???00?01?0???11???1?????000?0?00?100?0??00000???0000001?1000???0???0??0??????000?0?000????00????????0?00???0??0???1?00?00?0???0????0???0001????00?0??0?000???????010?1?0?0???0?000??0????????????0???0?00??0??00??????0??00????0???????0??0???00?0?001?0111?
0???????0???0?????00?0???0???110??0?0????0?0??0100110??????1?0???00??10?00??0?0?0?0?????0??1???0?000?0000???0??01?00?0????0????0?010??0???0???1??00??00000??00??0?0?0?????????0??0??????0??0????10??????????0??0????0??0?0???0?00??1?????0?0??0?00??00001?0?????000?????????????????010010??0??00?0?0??????????0????0?0?000?00?1??????10???000?11????????00??00??0?00????000?0??0000??0???00????0?000???0??00????10??0??0????00????00?0??00??0?00100??1101??00110?00?1?0?00??????0?00?0????0000??00?00???0?00??0??00000000000000000?00?00?00???????0???0?????????????????????00??????0???????????????0?1?????00?0???1?10??0????00???00??????0??0???000000????????0?0???????????0?00?0001???????????1?0????0?????????????????????0?????????1?0000?0100??00001?????0?0????????????????0?1
	Concavenator                00??????????????????1??????????01?010?????10011???????0100100?110?1????????????????????1?11?0???????????????????????????????????????????????????????00?0?100??000?001?????????????????????????1??1????????????1????1?0?????????0?000???????00???????0????1111???01?????????????0??0?????1????00?000???????????????????????????????????????????????????1?????????000??0???10?00111?001??0111?10?0011?001001??00??0?????????????????10?010??100??0?1??1????0???1???????????00?????????0??????0??000?0???0011?01?0?1?????0?0?00?????0??0??????00???????1???0?1?00?10???0????????00??1???????00????????????00????????00???0????????????00?????0?000?0??1?????????????0??0??????1??1??0?100??1???????0?????1????0??????10?????1????0???????????????????????????0?10?1????1????1??????0??0?01??1??1?0????????????0??????0??????????1?0??0??00????0???0???????????????0?0????????????????0???????0???0????????????????????????????????1????????0?0????0????10?????000?????????????????????00???????0??????????????0??????????????00?0???1??0???
????????????0?????????????????1???0?????????????0?????1???????????0?????00????0?00?????????1?????????00?0????0?????00?????0???????0???1???????0?????????0????????????????1???00?????????00??0???1?????????1???1????????0???????????1??????010?0??????0?????0????????????????????????????0???????????0???????????????0????0???0????????10?????0??1????????1???01??????????????0??????????????????????????0??0????????????1??????????0?????????????????????1???01?0?0????????1?1??????0?1??????????00????0?????0????0??0??0?00000?000?0?????0???0????0???????????????????????0??????1??????0????0??1??????????0?1?00?0??0?????????0???0??000??0????????????????????1???????????????0?????1?????????0???0???????0??????????????????0?11000000??00?0?0??0?0??0???????0?????????????????????
	Condorraptor                ??????????????????????????????????????????????????????????????????????????????????????????????????????????????????????????????????????????????????????????????000?0?0????????????????????????????0???????????1110011000?001??0?00111?0000?????????100?????????????????????????????????????????????????????????????????????????????????????????????????1?0000??0??????01011?01?00???0?000??10111????0001?01?0??????10?001???00???0?10?000?1??0????10?11100?0?010?1?010??0?????????0???????????????????????0100??0????????????????????????0????????????????????0?????????0??1?0??0?1??????????0?????????????????0???????0???000?????0????????????0???1?????????01???????0????????????0????1??0?0??????0??01??01????10??0?????????????????????????0???0??????????????1????????0????????????????????????????????????????????????0????0?????????11?????????????????????0??1?????????1?00???0?0??????????????????????????0?????????0??????????????1??0????00???????00?0????????????0???????0????????0?????????????????00??????????????????????
???????0????????0??????0??????10?00????0????????????????????1?0????????0??????????0??1??????????????????????????????0????????????1????????????1?????????????????????0????0?0????????????0???????11??0000?00??0??0??????????????????1????000?1??????0???????0????????????????????????????????0???????????????????????????????????????????????????1???????????1000????????????????????????????????????????0???????????????????1???????????0???????????00???????????????????????????????????????00?0??????0????????????0?????????0???????????????????????1????????????010?1?????????????????????1????0????????????????????????????0??1????????????????????0???????????????????????????????1????????????????????0???0?????????????????11000000?????????????????????????????????????????????
	Cryolophosaurus             1??????????????????????1????????????00????100001???010010110111?010?101010?1?00??01100?000100000010?01?0000001100??0000?10000?0000??10???????????????0?????????????????0???0?100?????00??000101??0?0?????????0?10?0??0????1001??1000?0?00???01?0??10?????0????????????????????0?00????00?0?00?0???????????????????????????????????????????????????????????0?0?0??????????0??0?000??0?0?0??1?1?10??????0???0???010?1?0001???0??????10?01011100100011?1?0?000?00???????1?010???11?0?011??11???????????????????????????????????????????????0??001?0?00?1?1??0???0?1?1??1?????0?00??101?????000?11?0???00??0???0?0?0000??????0????????0????0???????????0???11?110???????0???1??????0???0?0??0?1?0???????0??????0?????00????1??1????????1??????????0????????0????1101????1?0111????????01????????0?0000000?0??0?0???????000???00?010??0?00??00??001??10?1?????????????????????1?0??0?????0????0?0??0?????????0000?0010?????0??????0????????????10??00????0?01??0??????????????????0?0????0?????????0?????10?0???0????0?????????1?????1?????1?
0???????00???????????0??????0??????????????0??0???????????????10????????0???0?0000??????????????0?????????????????0???????????????00??1?????????????00???0????????????????????????????????????????????????????????????0??????1????????????0????????????????0???????????0??????????????????????????????????????????????0??0????????????1????0??????????0??1???000?0??1????00????0?000????????????????????0??0??000?????0?0???????????0???????????????????01?????1??00?0??????????????0?10???1????0??0??00????0?0????0?????????????0?????????????????00??????01????0????????????010?00?????0???????????0???????0???????????????????0??0???????0??????????0?????????1????????????????????????????????1????????0?????0????????????????????????????????????0????????????????0?0001???11?????
	Dilong                      100010?100?1?0010?0011011000??00100100100110101000000001111011111?1010101??0001?000101?00000010?1?101?00010?01??????01??000?010?10?????1????????10??0010000000000?0?0000000???110101?1?10?0?1?1??1?0????1???10?10?0000?001??00??0101?0?0??00???10???0???0000000100?1000???1?000?0?1??0?01?10???????????1????10?0??0?01011?0110?111?101?1??1001??????????????????011????0??0???0?0?0????011?????001??????????10?10?11??011?1???0??011000?1010011??1????0??0???1???????????????1?????????????0?1001100000011001?0?1????0?0??1?11????0?001?10?00?100?00?1000???00?10?0?1?00??000?00??10?????000?1??0????0??11???00??000000?00???00?0?000?0?0?000?0???1?1???1?0?00????0?0???1??0??10?01?00?00??1????0??0??1???00??????0?????00????0?????1??????0000????0?1?0??001??1??1?1?????1001?00?0100??111???10????10??0000?000?0??00?00??101?00?0?01?????0??001?001??????010?00?????00??????0?00?1??????0?????0?????0?010?00?00?011??????010?0???000??0?????????10?000???000??????????????????10?00????0????0??00??000???0???0????1??00?01?????1??????
0????????????0????00?0???0????1??????????0?0??0100??0???0111??????0???0??0??0?000???????00?1????????????0?????????10?0????1??0?0?010??00??????1??0???11000???0????01?0????????0?????????????????????????????0??0?0??0?00?0???0??0????01????0??0?0??00??????????????????0????????????????00?????00?00???????????0??????0?001?01??????0100???000??1?????0????0?0??00?0??????00???00001??????00???0??0001?1?1?00?00??0??0??0????????000011100?????101000?11??0?0011??00?????01?01???0????????????????????0????00?0???0000???000000000??01?00?00?????1?0???00??00?????????????0?0001???0?1???0??????????0?01???1100???????10???10???0???0????0??000000?000?????????1?1????????????????0????????????????????????????0????????????????00????????0?00000010???000???????0??0?????????????????1
	Dilophosaurus               10100001000000001100100010100000000000100010000??0?0?00101100?11010?100????0???????100001010000001000001?01000?00?0000110000010000000001???????0???10000100001000?0100000001?001000?????00001?10100??0000010011100000000001?01?01011?00000100100??100?0?001100000001000000100000001000001010000?0000??010?001011??0000010000100000100001000001????????100000000?00000010010?00001?00?00111111010?1??100100000?010?1100010000001?001000001110010001?010000000010110010110100011100??001111??01100000000000000010?1??1100?0110????????00?000?0011?000?1000001?00?1000?0000??0000100110??0000000?00?0?00111?000?00100000000000000000100??0?0?00000?00?001?11011?0?00010?0001100??10000000?0011100??00?01?1?0?001000000?00110110??000001??00?0000000???001000?111?01??111001110000?0?1?101111111?10?01000?000000?000001?0000?0010100?0?0?0000??00110??011??00000000?0000?0001100??0100010000000011000000000?000??00000?000011????00000?000??0??010000??000?1?000000?000??????????0000010000000???00??????00???00????000?0?1???11000?11??1110
??0?000000?001010?0?00001000?010?000???0?00??0011111??00???10010000000000000000?00000000000000?0000??00?0???????100000?1?0010??00000??????0???1??000000000????10?0000????0?000??000?????000000?1000?000000000010?0??0000?00000?00?01010000000?0?00???0?????0???????0???00000000000?10101000000?00?00?????0?????0????000?000?00??0?????10??0??0111000?????100100000000?????0?000??000??????00??0???00????0??00?????00????00001000000?0?0??00??0000100?00?0100001?000?00?0?????????0?0001010000001001000?01000??????0?000000000000000??1?00?0000?????0000??0?00????0?1?000?1???0????00?0???001?1???????0???0?1?0???0?0??00???????000??100000??0?000??00000?0???0?0?1?0?????00?????1???0??10????????001?0??0?10000?0000000?00000???0?1?0000000?000000100??00000??0?00?0???000000011000???1
	Dryptosaurus                ???????????????????????0????1??????????????0????????????????????????????????????????????????????????????????????????????????????????????????????????????00???00?0?0?0????0???????0???????0?1??1???????????????????????????????????????????????????????????????????????????????00?00??00?1?100???????????????????00??1???0?0????????????????00?????????????????1?0???0??00?000?010?00?????????????????????0????????????01???100??00???101????0?100100?111000?010110?10110000?101?110111??1??0?1???1???????11?1?00?????????????????????0??100??????1?????0??0????????????????1???11????????0??1??0?0?00??????0??0?1?0???0????0???0?1???????????????1??????????????0?????????0?????????0??1??1???0?????????1???1??0??1????0???????????1???????????1?01????0????????????1???????0???????????1?1????????0????0?????0??0??0??0??0???0????0?0??0??1???????????????????????????0?????????0????000????????????0?????????????0???1???????????0???????10?1??????0????1???0???0???????????????0???????????????????????????????????????????0??????11?
??0???0?0????????????0???????1????????????????0????????????1?0?1????????????????????????????????????????????????10??????0???????????????????????????0??????????????????????????????????????????????????????00???????0????00????????????????????????????????????????????????????????????????????????????????????0???????????????????????????????????????????????????0???????????????0??????00????????????????0???????????????????0?????????0??????????????1????????????????????????????????????????0???????????????0???????????0????????????0???????0????1????????????????????????????????1??????????????0????????0?????0??0???????????0???????????????0?????????????????????????????????????????????????????0????????????????????????????????????????????????????????00????????????????
	Dubreuillosaurus            ?01000010000?0010100110010110001100100101??0????0?????011100?11001??0000100000000000000000010?????????00?000??00000000??000???01????0001????????1??10000000000000?010000000?????0101???10???1????11???????????1????????????0?0??01010?000?0?00?0??1???????1?0?01??????????????0????????????????????????????????????????????????????????????001????????11???00???00000010?1?000001?0010???????????????????????????????????????????????????????1?0010???0??0??01?000???????00??????1??????????????????????????????1?????????1???????????1??0?00??????00?0000????????????0??0?0??1??11?0????000?????????0???0???0???00??000????????01?????0??0?0????0??0?010???0?1?????????0?10???0???000????????????????10?0?0??????????0??1????0???0?1???????00?1?01???????????01????1?????????0?0101?0????????0?11??????0??1???????????0??0??1??0??0???????0???0?0011?10???0???????????0?000?0??0?0???????1???0000????0?1?000?10???000?01??000?0???????????0?????0?000?0????000??????????????0?0?10?0?0001????????0??0????00???0??????0???10?1???1??1???
0????????????1?????0????????0??0000????????0??0?00??0??????????????????????0??0????????0???1????????????????????????0?????0???????0??????????????00???????????????????????????0???????????00??101???????0????????0??000??0????????????????0???0??0??????????????????????????????????????0???0????????????????????????1?0?00?00?0?????11000?00???1??0??00?0???0??0000?????000???0?00???????00????????????0??0??0???01??????1????????00????????????1?0????????001???0???1?0??????????00??011?0?????0??????????0??????00???0??00?00?0????00??0????????0???0???00?????????0???0??0?1??????????????0????????????1?????????????????????????0??????0???0?????1????????????0??????????1???0?000?0??????????00????00?????0?????????????????1?000000??00?0?????????00??000?0??????????????????0?1
	Elaphrosaurus               ?????????????????????????????????????????????????????????????????????????????????????????????????????????????????????????????????????????????????????????????????????????????????????????????????0?1?????????10101000000001??1100011?00000110000??100?0?001????10??1?0????1???00001??10011100?????????????????????????????????????1???????????????????1?0000?10?00?00000?00000010?001000111110100?00001000?000110?111001???10????010?1101010010001000110?00??10110010010000010??01??????1??0?100010100001?001??0????1?00????????????0???1?????0???????????0??0?1???????0??000??00?????????????1??0?00???1?????01?00?????0?0??0?0??00??????????00??101??????0?0?1?????00?????????????????0??0????????0??01??01?0??00????????????????1???????????????????00??????????????0?110??????????11111??????????????????1??????????????1??0??1??0??0???0?1???????????????????0???????????0??1????1?1????0?????0?1???????????????????????01?????????1?101?00????00???????001?0???????????00??????1??????0???????????????????101?101??????????????110
??0???00????????0???10???????1?00000?????0????0???11??0???????????0???01?0????????1??100010??0??????????????????10??0????0????10?0?0??1???????1???0?0???0?????1?????0????0?0??????1?????????????????1?????1??01???11?0?0??0????0??011???0000???????????????0??????????????????0000?0100?????00???????????0????????????????????????????????????????????????0?101?????1????????0????????????????0?????????0???????????????0?????0??????????????????????0???????????0???1?1????????????????????001??10??1?00??0?????????0???????00???????????????????????????????11???1?????????????????????????00??????1??00?????????????0???????????????????????????????0???0?0?????1???????????????????1?????????????????????????00???????????????111?0000????????????0??????????????????????????????0?
	Eoabelisaurus               ???????????????????????????????????????????0??????????010111??100???000???0???010?1?0000100?00?0????1??1?001?1100???00??0?0?????????????????????????????10???????????????????????????????????????0?0??????????111?10000??1???0?1??11?1?0?0?00100??1??????011100100?1??????1?0?000?1??100100???1???10???1????1011?????00?0????00?0000????0?1000????????1??00?????00000110?00??0000?0?01?11111101001?0?01101?????111???1010?001?0?0010000?1?10??000?1?1????????11?0?01??101????????????????????10???0???0011?0??????????????11?????????0??00?00?????0?0????00?00?11?0?1??0???00?1???1???????0??????????????????001?00?0???0??????0??0???????????0????0?0?1???100?????0????1?????10??00?0??11???00?0???1???1??000?0??0??0???????????????????????????????001???????1??1???????0????????1??1101?0?00??0?????0???0?0?0?????0??????0??0?????0????????1????1??????0??????0?????????????1?0??0?00????000???0???????0?1?1???????????????11????0???????1??0????0????0?0??0?0?????????????0????001??0????0??????10?0?000?0??01????1???0????????????1
0??????0????0?????1??????????1?0??11?????0?0??????????1????1????11????01???????1000?0?0110???00??0??????0???????1??0?0?????????0??0???????????1??????0?0????????????????????????????????0????????1????????????1??????100?????0??0?1100??01??????????0??????????????????110????00???????0??0?0?????????????????????????0????????0??????0?????????1?????????0?101???????????????0??00????????0????????????????0?????????????????????0?????????????0???????????????0?0????1???0?????0?????0????0???01???10????0??1??????????1???????0????????????????????????????00????????????????0???????????11?0?????????????0??????????????????????????????0???????????????0???????????????????????????????????????????????0???????????????????0?11100000?????????????????????????????????????????????
	Eotyrannus                  ??000?010001?0010?00?1?0??0????????00?1?1?100111?0?00???1?????????1?????????????????????????????0?01000????????????????????????????????????????0????00?0100?000?0?000????0???????0????????10??1??0???00???1?010?00000???0?1??0??00001000??????????????????11100100?10?0???1?0000001?00?0??1000??0????0?11??1?010????100??1??1??????????????1????????????1?1??????????????????????????????????1????????????????????????????????????????????????????????????????0?1?01???0?????????00????????0?1000?0???????1???00?????????????????????0???0?????0????0???0?1??????1???00???0????01????????0?0?????????????100??0????00000???????0?1???00????0???????????????????00??0?0????00???????????0?0?????????0????0??0?0?0?????????0?????0????1???????00?0??1??1?00???1??1????1???????0??0???1????0?????????00???????????0?0??????1??0??0??????11????0??????0?1??????????????????0????????0???0?????0??????0???????1???0?0???010???????0?001??????????0??????0?????0????????0???????????????????0?????????0???????????????????1?????????0??????1??
??0??00??????????????????0???1???????????0????0??0??????????????????????????????????????0??1???0??????0?????????0011?????00????0?0???????????????0????????????????01????????????1??????????0???????????????00???????0????0???????????0?????????????1????????????????????????????????????0???0?????????????????????????????1?1????????????????????????????????0?????????????????????0??????00??????00????????0???1?00???????????????1??1?0?????????0?0???????001??00??????????0????????????????????0?0???1??1??????0??????0?????????????0???0???????0?????0????????????????0?????????????01?0??????0????????11????0?????0??0??0???????0?????????????????????????1??????????????0?????0??????????????0????000?????????????????????????????????00?????0???????????????????00000?00011????1
	Eustreptospondylus          101000?100?0100101001100??11??01???10?1?1??0????????00011?0000?????0??00100?0?0000000000000100??000?0000?????000000001110001?110??01?001????????????0000000000?0??01000000???????1???????????????1?0?000101?110100100000001??0100001?000000000000?10??0?001110?10?11??????????000010000010100?0???????????????????????????????????????????????????????110000??0?0??0010000000?000?00?0?01110101001010010000010010?101001100000010011000010??011001001110000?0101000101101000111?11?111?????0??000000000011000100????0000?0?0????????0?0110????1?01?000100?00?0?10?????00??000?100??00???000?1?0010?000??1010?001?00??00?0?0000?00?011?000????000?0?1000?0??000?0?0?010?00?10??1?00?0?00?0??0????0?00??1010?01??0?00?000?00?1??0?10011?1?00?000?0?0100?000?10??01??0?1??11??0????0101?1101110?0001?00?100?0???0???00?????000?0?000?0000?00?001?10??011?11???0????0??0?0??0?00??11?0??0000?010??????00000???0?0010???000?11?0??001????????10?00?00?0?000????0???0?000??????????0???000?000?0??0?0???0?00???0000??0000???0000100?0??1???11?
0100???0?????1?00??0???00?????10??0????0?0?0??0??0?????????1??10????????00????????0?01???0?10???????????????????10?00???000????000?0??????????0??0?000??00????10?0??0????010?00???0?????0?10?110?00?1000000??0?010??0??0?00??000???10???0000??0?00?????????0???????0?????????1001???0???0???0??????????????????0?????100??0?00?0?????110?0000???1?0???01100010000?000?????00?0?0?00?????????0?0?????0???010?????0?????0??000?0000??00????0?????0?10??0??01??0?1??0?0?110??????1??0000??0110001???0010??0???????????000????0000????????00??0?00?????000????000????????0000?0????1?????0?????1?1?0????01?0???1???????0??00???????0?10??00?00????????????10?0???0?????0??????????0???0?00?10??????????0?0??000?000?0?????????????????11000000??00???????????0??????00?0???000100000?1??0?1
	Falcarius                   ???????????????????????1????10???10???0?0?10???0???????????????????????0?0001???00?????0?00?0???000?010??????0?01?00000101?0?100?01011?1????????????00?0110000010?010??010???????0???????????????0?1?????????011011000?1??1?111111111??0???0??????10????0011100100110001001?0000100000101011000?0001?0110101101011011101010110?111?10101??1111??????01??0?10?0?001001??10?0??0???0001?1011101?0?0100000001?10001011001011?10000000110000000?01101101010?0?0??1?00?01?11000?0100??1?111???000100?000000001010010???11010?01??????????0000101?1???0?0??010?010?1?00?1??001??0??00011?0??0000?00???01?0??001??0???0?1000?0?0?0?000001000??0???0?00?0?110??0?1??0??000???0?1?10???1??0110??001?10?0?0??00?1?1??0?0?0??0???????????00?0????????0???????0??1000???????????1????10?0????????0??11????????00??0?011??000??????00???1??00??0?0110???0???0??????????0?100001????10??????????????11????????0???00??????00001??000??111??0?0001000??0??000?00??0?0???0?000????0???????????011?00?????0??0?0???????0?????????????1???????0?0???????1?
0?100000000001????0????0?0???110?????????0????01??????1????110????0???0??0????????0??0??0??????0?0???00?0?????0?1????0?1??0????1?0???1????1???0???10100?00????0?11000010011?????????????00??????1???0??0???00??0?0??0?00000???0?0??1001?00?0??0?0????0?????0???????1????????????????0??0????0??00?000??0?0?????0????????0???????0?????????0????11?????001?0?1000???00????????0????????????001???1000????11??0?????0?????0????000?00????0?00??0000?0??011?101????00?0?1?0?????????0??????????000??00??0??1000??????0?000000000100??0????00?000??00???00???0000????00??0?111???????????0???????00??1??1010????????00?0??10???????0??????0000???????????????0???0?1???0???0?00??????????0?1?????????0??????0???000?????101100000?????????????0???0??0100??00?00????0??0001000100001100?0??
	Fukuiraptor                 ????????00????01??????????????????????1????0?????????????????????????????????????????????????????????????????????????????????????????????????????????0?0100000000?0?1??001???????0????????????????????????????1??????????????0????0100?00?????0?????????01?????????1000000110000001?00001010000?0?0?????????????0??????????????????????????011????????????????0?????????????????????????????????????00?????0????????????????????????????????011011001?110001010?1?110??0?????11?110111?????01?00010000101????1????10?????????????????0???0????1??1????????1?????0????00??????0?????????????11?00???0???????0??0??100??000??????0?1?1??????????0?????0??????1?????????1???10?????????0??1??1?0???0000????1??01??0????0??????????????1???????????10?1??1?00???????????1?0011??0???????????1??????????0????0?????01???????0000???00???1?00?1011????????????0??????????????0?????????????00?00?0?????0?0?10????????????0??????????0?00?????????0001????0??????10??????0???????????????00???0??????0?????0?????????????0?0?????????0????????0
??00000?0????????????0???????1???????????0????0??????????????01??????1???????????????????0?????????????????0????1?????????0????????1??????????????0????????????1???1????????0??01??????????0????1????000?11?0???????0????0?????????????????????????????????????????0????????????????0??????????0???????????????????????????????????????????????1??????????????1?????0?????????????????????00?????????????????????????????????0???????????0???????????????1???????????1???????????????????????0????0????????0??????0???????0???0????????????0???0???00???0???????????????????????????????????????????????????????00010??1?1????0????????????????????????????????????0????????????????????????????????????00??????????????????0?????????????????????????????0???????????1????????????????
	Gallimimus                  0000100001000???00???101100010011?0000?00000000101000001000011111?0???100001100000001000000?01001?0?0?00100100010??000110111010010101?01???01?100100?1?0??11??????????0010???1010000100??0001000?0?1?010111?0111010000011011111001001000010?00010010000?0010100100010001001000000000?1000000000??000?101???1010010010101100110?110?00000??1001????????11000??01?01000??0010000010?001000111010100100?11000010011001110011111000000100001101001101100111110000101000101100000?010110111111?00?1000110110011001100????1100?11?????????010010101?1001000111100?00?1000?001010100010??10?000000?11000??0?0?010101001000000??0?000000?1000?1000?01000??101??110?000?0000000001??0??10011000?0011000??0??0?0??1?1011000000000000?1??0010?11??000?0000???0001?0??0?0?01??111?00110000?00?0000?0?1100000?0000000?100?100???00110?0010001100001000????0??10001?1?100010100000?????0????0100000000?000??1?000?0000000?0?10000?????001??00100?000??10?00?100?10?000?01000??0?0?0?????????001??0000?????000?00??0000?000????0?001?0???000?0?010??110
0?10000000??00??0?0??0?0?00??110?000??00101000010?110?1????1?011100?0?00?0??0?0?000?01?000?10?101100?000000?0??0100000??0?0????1?011??00?01???1??000000010????1?1111?000010?1???????????00???????0?00??0?11001?00?01??00??0??0000?01001?0000??0?00??00?????0???????????0?0??????????0100100000?00?00?????0????000?000?0100??00?10?????00?00000?11000??010000?0?000010????00?00?00000??0???000?????0010?000?00?0000???00?0?00?00000000??0?00??0011?00?111010??011000101?0?00?0???00???????0?0000??00?00?010000?00??00000000?11000000??1?10??000??0??000?000000????00??0?0010??00?????00?????0?01??1???001???1?0??00?0??10??000??000??0?0000??0?00??1010???0???0?0?101???0?00?0????0000001??0??????00??0??0???000?0???????????0??00?111000000???10001000?000?0??0?00?0000?????????????0??
	Garudimimus                 000010?001000???00??110?100010011?0000000000000101?0000100001011110?100000011000000?0000000?0101110?01001001000??????0??0?1?0?0?1?1???????????1?1?0?01?1??11??????????001000?101100010010000??00?0???0??0?100??10?100???1?111???0100?0000?0?000?0?10??0?00????????????????????????????????????????????????????????????????????????????????????????????1?00?000??????00?0???0???????0?0?011101010010010100001001100110001111100000???????????011011001110000?01010011?110000??01?110111?1100011000110110011001?0010101?0??110??????????0?10?01?1001?00?1010??????0??00?1??0?0??????1??0??001?11000??0?00?101?1001000??0??0?00?0????000??00???0000?0?1?0?01??000???0?00???11????10?0???0????1?????0000????1?101?0?00?0000?00????0?1??11??0?0?0000???0???????0?0??1??1?1???1100?0?00?00?0???1????0???0?00?0???0?1??0???000???0?00?010000????????0??1?0?1????0?0???????0?0????????0100000??0??00??1??0????00000100000?????0????0000??????????0?000100?10??00??10000?0?????????????0?????0?0???????1??01??0????00????00?????????0????010?????
0??0????0?????0????0???????????????0??0???10????0???????0111??1??????1??00??????0??????????1??1????????0????0???1000????0?0????1??0??????????????0???00010?????0????0??00?1?????????????0??????????????0?????????????????????0?????????????0??0?0??????????????????????0????????????????10??????????0??????????0????0?0??0??00????????00?0?000????????0??0???00?0001?????00000?0?001????????????????1??000?0?????0?????????????????0???????????11?00???1?????01???01??????0??????????????????0??????0???????0??????0????0??11?0?00??0??1??????????????????0????????????0??0??00?????0??????0?0???????001???1??????????1?????????0???????????0????????????????????1????????????????0?00???0????????????????????0?????????????????0?11100000?????0?0????????????0??0?0?00001000???11?????
	Giganotosaurus              10000???00001001000?11?0??1?001??001001000100111???01?1?1?1?0????????0001100?0011011?0?10110000?10??010??????1100110?0?1?0000?1???00?0?1????????????01?0110000000?00100011???????1???????????????1?0?1?1101110111?10?1??010??0????0110???000???1????????0?1?100101??0???0?1?00????????????????????????????????????????????????????????????????????????1?1????00?0??0001??00?10101?00???011101010010???11???00?010?111?011011000100100001?010011111000?10?0??01???0?1?1?0?00?????11?01?????0?????????????????????????????????????????0?0?11??01??0???111?00???0?1??????00?10?1?0?????????00?0????00?0?0???1???0?0?000??0?????????0?0??0??????????????0??00??1?0?????00?????00???0?????01???1???????????1??0?0??????0??????0????0???????0?????0??1?0????????0?00?11??????0?1????????0??0??????????0???????0????0????????????0??1??0??1???????00????01???01????????0????1?0??101???????0?????0?????01??????00??1000???000??0??????100??????00?00??????00?10?????????????????????1????????01?111?11??????0?????0????????0?0??????????????1??
0??????1???????????????0????1??????????????1????00??1???0101???????????0??0?????1??????????0??????????0???????????????????110?1??????????????????0???????0?111??0???1????1?0??????1?????0?1010?000110?000???????10??0?10?0?????????1??????100?0?0??????????0???????000???????0??????????0???0????????????????????????111?00?0????1??00?010?01???1?????01?000111???00???????0???0?0?????????????????????????0????0?0?11?1??????????????????????????0???1001???01????0???????0????????0??11?0110???0?1???0????00010??0??????000?????????00???????0???0???????????????1??1????????00?00???????101???????101????011?????1????????????0?????????????????????0???????????0??????????0??????00????????????1?????1?????????0????????0?????11000000??00????????????0???0????????000000000101?0?1
	Gorgosaurus                 10000001000110010000110010001000100000100000010100001101101010110111101?1001011100110000001?00010001010011010?000?000???0?00011010?01??00110111010010010000000000?0000000001?111000101010001101010?0?1?11?1?10?10?110101001000?0010110000??00001001000000011100100110??1??1?0?000000?1001?00??1?001??101???11010??010101000110??11?1??????10010?1???011?0010000001000??00?00?0010?0010001110111001110010000100110011110111110001001101011000011001001111100111010011011000001010110111111?00110001101100111001001011??000110????????001?10?0001011?01110000?00?101001010?0?1?000?110??0?0000110010?0?0?011?0?000110000110000000?01000?00000100000?1110?010??0000?01000??11000?10001?001001100???0001?11?1??0100001100000001?0?0010011??0?0??0001?0110001??0000?11?111???110001000?0100??011???10010001100001?0000010000?10011101000000000??1?00010101?111000101000?0??00?0000101000010111000??0000????010100010000001000000110000??000??00?000100110?0000010000?0?0?0?????????00100000000000000100000000?000?????0001?0110110?0011001110
0?00000000??000?0?00?001?00?0110??0010?00000000100110?1?11010011000??10001?00?00000??1??00?1?00000?0?0000????0??100000?1001????00?01?0?0000???1??000011111????101?10?0?001????1????0000001?0????00?????0??1?01?000??0?00?00??010??010?1?00?0??0?00?010?????0???????0???0?000??001???010?000000?00?000?????????00??000?0?010000?1?????110000001?11000??01?00?11??00000????00000?000000?0???00???010000???01?00010100??00?0?00?00000000110000??0010100111001??0011000001?0?01???0?00000?????00000??00?0000???1100???00000000000000000?01?00?000??0?1?000?01?01?????00???1??10??001??0001???101?10??00?00010??1?0??0??0??10??1?????00??00?000?101011011011??0???0?1?1?0?????00????0??0000010????????0?000???????0??0??0????????0??001110000001?000000100???000??00??0??000?????????????0?1
	Guanlong                    1000?0?10001000100??11011100??001001001001101111000000011110??111?101000100000??000011000000010?0?0????0010100000??001??000??10?10??1??1????????10??0??00000?0000?0?000???00?11101??????00000?0??0?0????????00?10000?0?0?0??10??01?0?0?0???0???10?1?00???0111??10??10??1??1???00001??00?1??0??0?0001?0111?011010??010101010110?1111001?01?1001????????110?00????010000?010??0?0?0??0????111011100111011000?110010111110111100?0?0010000??010011111011110?00??10????1?110000011??11?1?1?????0110?1?00?0??11?0110?1??10?00011?????????00??10?00???0?0001000?1??0?10?1?1000??00?00?1?1??????00??1??00?0?0?011??0?0?????0011?00??00101??0?01??00000?0?01???0101?00??????0???11?0???0?00?00?001?????????0??1??1?0?????100?0??10????00????1???????000????0?1?0??000??1????1??1??00?1?00?00?01?11?????1?1??101???00??00?01?000?0?0101?0??1?011???????0?1?001??????0?01???????00????????0??0???0??1?????0?????1?010?00??0?011?0??????0?0??1000??0??000?0???0???10??000??????????????????1??00??0????0?0???0??00????0???0???????00?01?????1??????
?????????????0????0??0???0????1????????????0??010???0?1????1?????????1???0????0?0???????0??1????????????0???????1?00?0???????0???000??0???0???1??00??00000????10??010????????00?001??????0?1?????0??????00??00???0??0??000???00?0??1?0?????0??0?0??000?????????????????????????????????000??0??0???????????????0????0?0?001?11????????00???0?0????????0??0???0??0??0??????000?0?0001??????001?????0000???1000?00010??0??0??????????0100110?????1?10010?1?10?0011??00?????00?01???00?0???????????00??0?0??0?0??????0??0?00000000000???100??00?????1?0??100??00??????????1111?10?1????00???????0???00?0001???1100?0000?010???1????0???0??????0000000100?0????????0?1?0??????????????0?000????????????0????????????????11?0?000????00110000000?00?00?10???000?0?????0?1?00???????????????1
	Haplocheirus                100?1??100?010100000110110111000110100?01110001000100001???00011110?10101??0??1????1?000?000?00??000???001010??????001?10?????001??????1????1110?10?00?0?00000000?00?01?0000?001?100???100000?1??0?????????????1??000???1???0???11?0?0?00????1??0?110010?01100010??100?1??110??00?1??0??1??00?0?0001??01???1101???0101010?0110?11??101?0??1001????????110?00????000???????00?00?0??01??01??01??1?1?0001?0??10??11010?0111?010000001000001111011?01?011???00??1?????1???000??????11??1?????00?1??0?0???0??1?0?1??1?????????1?????????01?????01??00?100?101?1??0?1??1?000?1?????00?1???0??10?0?0??0??0?0?????0?0?0?00?000??0???000010????0?000000?0?11?????0??0???001???????????10??1??0?101????0???????1?1?00?0?0?????????0????00????1??0?????00??0?0?1?0???0????????????????1???0????1?0??00????????00??0100??00?????0?10??1?000????1100???0??1?1??01??????010?00?????1?????????0?????????0???1????????0??01?00?000?000?????0?11???000???0?11???01?10????0?00??????????????????01??10?????????1?0?0??0?????????0??????0????1?1??1???1???
??1???????1??1????00??????????1????????1?0??????1??????????1??????0???0???????0?00??????0??1??1?00??????0?????????0??0????0???11??10?????????????0???0???1???????10????1000?1?????????0?0??????1????????110?01??0??????000??????0??1?01???????0?0????0?????????????????????????????????0????0??0???????????????0???0????00??10????????0??????0??????????1????0?????0???????00?????00??????00?????????????0??????0?????????????????????????????????0????1??0??01?1100?????????0??0????????????????????????0????????0?10???0000?0000???0100?00?1?????0??????0??????0?0???11?1??001???00?0??01??00??0?????0???10???100??0??????????0???????????0??00?1??0???????????1?1?????00?0????????????0????????11????????????????11?1?0?0??????110000000?00000?1000?000?1?????0?00???????????????0?1
	Harpymimus                  ?00010?001000???0???110?1000??0?1?0000000000000101?00101000010?1????1000?00??0000?0?0000000?010???????00?00????????????????????????????????????????1010111010???1??00000?000??010000????0000101??0?1?0??1?????110?0000010??011000?00??000??00?010????0???011100100?1?00100?0?000000?0100?010000?1000?101?10110100?010101100110??10?00000??1000????????1???0??1100100????010?00010?0010001?10?0?0010??0?0???10??10?1?1?01?????0???01?0???1????110?1???????????????????1??00???01?1101?1111?00??000110110011001100????100001?0?????????10?10??1010??0?0??1??0?????010??01????000?0?110??00?0???100???000001010???10?0?000?00???000?1000???0??0?00????11????0??00??00??0?????00??10?01000?001?0???00?????00???0?010???0????00????00???1????????00????0??1?0??0?0??1????1??????001?0???0?0???1??????????0????000??00?????0?0???100001??????0?????????????????0?01010?0????????????0?0000??????0???0?0?000??0000????0????000??????001000000?????????0???0?0???0100?0?0?????????????001??00????????????????0?????????????????????0????0?0?????
???????0??000?????0??0???0?????0??????00??????0?0????????????0???00???0??0??????????????0??1????0?00?00000??????1?????????0???????????????0??????00??0??0?????????00?00001?????????????????????????????0????0??0????0????0???0?00??1?01????0??0?0????0?????????????????0????????????0??010??0??????????????????0??????0?00??00????????00???0?0??1????????????00?0?0??????????0???000??0???00??????00???0?0000??0?00????????????????????????????11?00?????????01?0?0??????????????0??????????????????0????0?00?????1?0??000?11?00000????0???0???????0?0?0??0?????????????0????00??????????0???00??1???0????????????????1?????????????????????0?0????0?0???????????111??????????????0?0????????????00?????????????????0????000????0?111000000????000000??000?0?????0?000?????????????????
	Herrerasaurus               1000000000001000010010001000000100100000100000000000000001100110110?000010000000000100000000000101????0000000001000000100?0?000000???0?????0001010010000000001000?0100100010?0010010??0000000?00100001010010001100000000001000000000?10100000000??100?00101110010001?000000?0000000?00001000000??000?00100100001000001010000101000100001100001?????????00?01000000000??00000000000001?0000101010010000100100?00000010001?1?000100010?000100001000110100?0000000010?0?0000000000?00000?0100000100000100001000010?0000100?0?00????????000000000?10100?00000010?0?101010000?00000000?100?0?0000000000?000000000?00000000?0000000?00010000000?000000???010?000?0000000?000001000??10?00000?00110????00?0?01?0?001000000000000001??000?0111??????00????0001?00?000?001110000010??01?0??0100100000000?00001???0?01?0000?000000?00000000?0?010?0??0000010010?000000000?1000??0000000??100?00000000?100000???00?0001000000000000?0???001000000???0?1?0000?001000?000000?0?0?0?????????00000000000000000?00?000000000000000000?0???100?0?000?010?
0?10000?00?000?00?0??0?0?0?0?110???????0?0?0?0000010?100???1000??00??0000???0?0?000????000?00??0100???0?0???????000000?1000????00?00???0??0???0??00000?000??0?00??0??????0??????????????0??0????0????0??00000000?0000000?001?0?00??0?1000000?000000??0?????0???????0???000000?0000?00000000000?00?000????0?????000000?00000?00??0????10000000011?0111100??00000000000????0000000?000??????00??0???000???0?000?00000??00?0???0000000?0?0??00??0000100?00?000000010000?0?0??0??????0?00?000?000?01?010000000000?00??000000?0000000000?01?00?0000??0??000???0?01?01?0???000??0??0?1???0??1????0?00??????0???????0??0??0??00????????00?0?0??00??0??????????0?0?00?00?0?0?????0??????0??00??100????????01?0000100?0???000000?0000?0000?000000000?000000000??00000??0??0?0???000000000000?0?1
	Huaxiagnathus               100000??00?0?0?00?00?10?11?0????101100100??0000??0????010000?1111??????????0?0???????????????????????????????????????????????????????????????????????0?0?00?00000?0????0?0???????0?????????????????0?0??????1??10?0000??0??000?????????????10???01??00?00?11100101?100??0?1?0000001??0??1?????0?001??011?100101????11001010110???1?101?0??1011??????01?????????000000???0?0???????0?100?11100?00?101?01?010110?10??11?011?0?0?0?0011000?10100????10??1?????????????????0?00????????111???0?0110?0?0??00011?011001?11100?011??????????10????0???00?0?????0?1?00?10?10??00??????1????0?????000???????0???0100???0???00?00????00000010?0???0??0000?0?11????????0???00???????1?0??1??01?00?001??????0?????1??????0?0??00????1?????00????????????00???????1?0??000??1????1???????0??0?????0???????????????01???0???00??????0????1?000001??000???????0??????????001010?0????00????????0?00??????1?????????????0??????????0?????????????0?000??0????0?0???0?0???0?000??????????????????10?0????????0?????0??00????????????00?0????000?????0????
0???????0?????????00?????0????1?????0????0????0100?????????1??????0??????0????0?????????0??1???0??00?0000????????????0????0????0?????0????????1??0???0??0??????????????0????????????????????????1???????????0???????0??00????0?????????????0??0?0???????????????????????????????????????00?????0???????????????0????????00???0?????????0???0?0????????????0??0????0???????????????0???0???00???00?00?????1??0?????0??????????????????????0??????0?0????0?1???01????????0??????????????????????????????????????????0?00??0??00?0?0???0?????0??????????????????????????????1???0????????????????0?????00?1??????????????10????????????0?????????????????????????????????????????????0??????????????????????????????????01?0?????????????????0?0000?010???00?????????????????????????????1
	Ichthyovenator              ?????????????????????????????????????????????????????????????????????????????????????????????????????????????????????????????????????????????????????????1????1?0???1????????????????????????????1?????11?1011011011????001??110110??1?0000100?0??10??0?01????????????????????????????????????????????????????????????????????????????????????????????1?0?0??0???????100???00?0????0?1?01?100?1001110011010000010?111101100010?1001000000010????????????????????????????????????????????????????????????????????????????????????????0???0????????????????????0?1???????0??1?????????????????????0???????1??????0??????0???00??????0?1????????????101?1?????????????????????????????1??1????1???????????????0??????0??0?????????????????????????????1??????????????????????0???????????10?101??????????0??0??????????????????0?????0????0???00?1?????????????????0????0????????0???0?????????1?????00??????????????????????????0??????????0?????0??????????????0?00????????????1??????0??????00???????????????????0??????????????????????
???????0???????1???????1??????1???0???????????????????1????????????????110????????????0??????0??????????????????????1????????10001????0????1?01???????????????1??0?????0???0?0??????????00??????1?1??????????00??????0????????????01????00?????????????????0??????????????????0?????????????0???????????????????????????????????????????????????1?????????1??0?0??????????????????????????????0?????????01?????????????????0?????????????????????????0???????????????????????????????????????????????????????????????0???????????????????????????????????????????????1?????????????????????101?1?1??00?0????????????????????1??0?????????????????????????0????????????????????????????????????????????????????????????????????????10000000?????????????????????????????????????????????
	Irritator                   ?00?00?10010?1?0100001001011100110110010?00010?1000010011110010011??1000100000???011?000000??1?????????????????00?00011?0???011010??00?1?1??????????????11??1?100???1????????????????10??0001?1???????????????????????????????????????????????????????????????????????????????????????????????????????????????????????????????????????????????????????????????????????????????????????????????????????????????????????????????????????????????????????????????????????????????????????????????????????????????????????????????????????1??0?00??0????1010?????????0??0?????????????1?????000??1???????1???0???0??0?????1????????????????1??0????????????00?1?????????0???1??0?????????1????????????????????0?????????????001???????1???1?????10?00???????????01?1??????????????????000?????????00?1??0???0??0???????00???????????0???0??????0?0?01?0???1????0??????????01?101????0?????????1???0?00????0?01000???0????????????????????????????????10???00?????????????????????????0??0??0????????00?0?000???0??????????????00??????0?????
0????????????10?????????????????????????????????????????????????????????????1?0????????????1????????????1????????????????????????????????0???????????0???0????????????????????????????????????111???????????????????0?0??0???0????????????????0?????????????????????????????????????????0?????????????????????????????0??0??00?????????0?1?00?????????0??0??????0??0???????00??0?000???????????????????????0????00????????????????????0???????????0??????????011??00??????????????01?0101?11???????11?????????0???????????100???0??????0??0????1?0?????????11???????????????10?11??0?0???0???????????????????0??????????????????0????1??????0????????????????????1???????????????????00?0?????????0????????????????0????????????0???????????11?0??????????0?????????????????????11????1
	Juratyrant                  ??????????????????????????????????????????????????????????????????????????????????????????????????????????????????????????????????????????????????????????????????????????????????????????????????????????????01000000??1?1??0?0??01?0?00??0000???1???????????????????????????????????????????????????????????????????????????????????????????????????11?000?00???????10?10?0??????0???0111?1110111?001100011001001100011110000?0010000110110???010?11100?00010?1?0101100???1???????????????????????????????????????????????????????????1???????0??????????0?0?1??????0?????????1???????????1???01?0????1?????00??????????00?0????0?0??????????0?011?0?????1?0??????????????????????????????????????????1??01????10?00?????????????????????????????0??????????0???????????00?????????????1?0??????????1??0???????????????0??0?????0????0??????1?????????????????0??????????????1?????00?0???1?????00?1????????????????????0?????????????0???1??0????0?????????0??????????????????????0??????000?????0????????????00??????????0????????10
???????0????????????00?1??????1????????0??????????????11???1??1??????????????????????????????????????????????????????????????????0????????????1?????0???????????1???????????????????????00?????????????00????1?????????????????????1?????0?????????1???????0????????????????????1???0???????0????????????????????????????????????????????????????????????????000?????????????????????????????????????????1?????????????????????????????10???????????01?0????????????????????0???????????????????????????????????????????????????????????????????????????1?0????????????1?1???????????????????1????0?0001?0?????????????????10??0?????????????????????????0????????????????????????????????????????????????????????????????????????11000000????????????????????????????0????????????????
	Limusaurus                  0010?0?101?00???0???010110110?001?0010000100000000??0000?0?1010101?0100????????10???0??0?0000???0?0????0???0??????????????????????????????????1?????00?1??11?????????01??010??00?0??????1?0?0????0?1?0?00?1?0?001?00100?0??00111?01??0?0??10?1??00??0???000110?101?10??10?10???00?0??1001000??0??000???0???110?0?????0???0?01011000000??0010?01??00001???0??????000001?0?????0010??0?0??111?1010010??001010?001101111?011?001?0?0010?00??01???00010???10?0???10?0????1????0?????0?0?1?????00110?0?0??00?11?0?11?1?11??0?0?11????????0???????0?????00????0?0?00?10?00??100????00??01??????0????1?0????0??10?0?01???0?0???000??1???0???0?????10?0?0?00?????0?100??10??1??1?1????10??0??0??0?????1????????01????0?0????????00????00???1??????????0??????0?0??0????1????1???????0??0?????0??01?1?1???????0????0??0?0??????01?????000??1???0???????1???????????0?10?000?????????????101?0?0????0????000???????00????0??????0????????1?01?0???0??1?0?0?0?10????0?00???0???????????????0???01??????1?0??????0?0??0????????0001?????????11??1???
??????????????????1??????0???11???0?1????0?0????0?????0???????????????0?????????0???0??01??0????0?????0?0???????10???1????????????01??1???0???1??0?????0??????1???1??????0????0???????????????????0?????0???1??????????0?????0??1??1?0?????0??0?0??????????????????????????????00?0????11??????0??????????????????????0?00??00????????00???000????????????0?????????????????0?0?00010??????????000??0????0?010??????????0????0???00??????0?????1??0???11??0??011??0????0????????????????????????0???01?00010????????00??01?1100?00?????????????????0???????????????00???0????0????????1????00??0?1???1?1?????0?????????0????????0???????????0???????????0???0????1?1????????????????0001?????????????????????????????11?????????0?????????1???000?100??00??0?????0?????????????????????
	Lythronax                   ?0??????????????????11??00??10001000?0??100000010?00?????1????1?011????01011????01?????????????????101??????0???????????????????????????????????????000???00??????????0000010???10??????0?011?1??????????????????????????????????????????????????????????????????????????????????????????????????????????????????????????????????????????????????????????????????????????????????????????????????????????????????????1011?110???0??????????????????????????????????1????????????????1?????????????????????1???????????????????????????1?1??0???11??0???00???????????1?0?????????1????????0??????0???????????????1????????0?????????????1???????????????????????????0???????0???0???????????????????1??1??0???????????????0????????????????????0?????????????0???????????????????0?0??0?????????1??0?01?????0??????0?????????????????0???????????1??????????0????????????????????????1?????0?????0?????0??1?0?10?????1?0?????????????????????0????1?0????????????????????????????????????????????1?1??0?0???????0??????????????????????0?
0??????????????????????????????????????????0????0???1???????????????????????0?0????????????0??????????????????????1????1??0????????????0?0??????????1?????????????????????????0???????????0?????????????????????????????????????????????????????00????????????????????????0??????????????00?????????????????????????1?????1??????????11000?001????????????????????????0?0?00?????000???????????????????????0??????0????????????????00?????????????00???01????01???????????1?????????0?????????????????????????010??0???????00???01???00????????????????1???????????????????????1?????????1????????????11????????????????????????00??????????11?1??11?11??????????1????????????????0?00???????????????????????????????????????????????????????????????????0????0????????????????????????
	Majungasaurus               1000000100010001010010000001001100?011001001111100001111111?1010110110001010?01111110001011000000?0?10?10000011000000011000?010000??0000??00011000010000100000000?0010101000?10010100001100000100010000111100101101000100111001100111100001101010010?00010010001010100010?100?10001001001100000?0010???00??00000??00?0??0?00?00000000?0?001?????????011?0010010000000100010000000?00100?11111010010000110000000100111???????????????????????01?0010001??000?011110010?1000001100111111111?00??000001000010001100????010001?1????????0?00?1?00010?00?000001000???01000?0??0000?011110000000101110?0?100??1000?0010?0?0000000??1000?1011000001?00?00001?00?0?110101000?00?1?00??100000?0??01?1?0?00?001011100010?00??00?000011??0?0?011?00?0?00001110000011?000?011?111?????00?101?110?01111??0000000000??0?00?0??0?00000?00000000001?000????000?010101?00???010?0?01??000100???0100000000100011010100000??1111?1?000000000000101100?00???1??01?001000100??011000?111??????????000?001111000??0?0?00??11011011111101?1011???10000?010??111
0?0?000000?00?010?1??000?0001?110111??000001000100111?1001010?1111101?010111011100011110110000?0000???0?0?00110?100001?1000???101001??10000???1??00000?1000???10?0100????111?01??01?????0000?00000100010101010?001??1100?00??0?11?01001001000?0?00????00??00???????0??111111111001101000000000?00????00??0????00????0001100?00?0??100110?10100?110?0??11?0011011000010???00000000000??0?????0?000???0???0?01100000010?0?0?000000000?0?00?01??0000100?01?111?0011010001?1?000?0??000000001?01001?00010?110011?111?1??00?001000000000?01?00?0?0010???0001???010?001001?0010?0?0?011?10?00??0?11100?0???0?????110?00??0??00??0????000?110?000??0?00???????0?0101110?0?1??????????00?0?00011000110011001?0??00??00??0??0?????????1101?110000001?00000?1000?00000?11100?0???001000100?01?0?1
	Mapusaurus                  1???????????????????10?11??0??10?00?00101?100111???01?111?1?1?1??11????????????????????1011?0???100??00?0??0????????????????????????????????????????01?0110000000?001??001???????101???1?00??????11??1????1?00?1?01001?00??1?0??010110010??0??????1?????011110?100?1?0?0??0?0??0??1??0001110?????????????????????????0??????????00???????????10?????01??0?1???0?0??00000000010??1?0010?011101010010??01000??00?1??111??????1??????10?001101001?111000110?00?01010??1?1101000111?1100?1?????010???100000??0100?0???????0????0????????00???1?00?10?1??1??0??0??0?1????1?00??0???0?1??????0?000?100?0?0???01?0???00?000??0???0??0?001?10?????????0????10??????1???0???0?0????00??1000?000??0?11?0????00?010???0????0???00???0?1??????0???0??0?????1??????????000001??1???0?1100???????1????1???????0???1???0?????????1???????0???0?0001?00011000??????????1???0?????????1?0?0??????????00????0???100100010?00?0?000???000??0??010??0????0??0??01?00?0?0???????1?00?001??????????1????00?001????011??????00??0??????????0?0???1???????????10
????00?10??00??10????00???00??1?0000???0?????0????????0????11????????????1?0??0?1????????0?00??0?0????0?????????10???????01??01????1??0???????0??00?0?????1???100???1????1?0??0???1?????0?1010??0????0000??????010??00?0?0?????0???1????001???0?0??????????0???????000???????1001???0???0???0??????????????????0?????111??0?0000???10??????????01????????0?0111?????0????0?0?0??1???0???????????????????00??????????1110?110????0?????????0????0??0??????1????1??00??1?0???0????00??0111110??????00??0?0????0???????00?00?000000?1????0???0????0???0001??????????????01??????00??10????????1?10??????0??????0??1?0101?11?0??????10?????????????0???????1?0???0?0???0????????????????000?0??????????0?????11?????0??0??????????0?????????????00??????0????00??000???????0000000??101????
	Masiakasaurus               ??0?????00?????????101?1???00010?000?0000??0??????????0????????????????010000???00?????00000????0???110????????00?????11?000?1?????0?0?1????????????0000100000000?00011000?0????10?0???01????????010?001111001?11?1010?00101?0?1?01111?00??0?0?1??100???0???100001110??00?100?10000??1000100???????????????????????????????????????????????001????????1?0000010000000110000??0000?0001??1?1?1010?1??000???0000?10?11100110000000?0?0?010101011000100011010010101100101100000?110011011111??0?110000?0?0010001?10??????0????1????????0???00??0???0?????10??0??0?10?????0????00?1?????0????0000?0001?10?0?1010??01?00???0?1??0?1?01110??00??????00010010?1???100110??0?00???01?????0??????1?11?1?00?000?1010?01??000??00???0?1??0?0?01??0??0????00?0??0??01??1??0???111?101100?????000?011011?01?00?1????000???????0?????1??0???000?1001??0??00?10?0??1?000??????0??10???0???0??01?0??0000?100??10000?000?????0?1????000000?0??????0??????10011??0?0?010????1??00?00??0????????00???1?01???0???00?????1100?00010101??1001???0??1???1???101
0?0??0000????1?10???100???0001111001????00?01?01????0???????1?1111011??1?0?1????0?10110001000???????????????????10?0????000?0??01?01??1???0???1???0000??01?00010?0???0???1??0?0?????????0??0?0??000????0??11??11?01?01?0?00?1?01??011???0000??0?10?????????0???????0???01?11010101??100?????00???????????0????00??????01???????0?????100?0?00??11?????????0?1011??0010?????000??????????????????????????0???1?????000?????000??01??????0?01??0000?0??011?1???011?10????01???????001?0??011??001?0001?1?10??00??0???000?00?000?00???????0??0?00?0???0?0????????011??100010?00?????????00????010?0?????0?0?0?1??????1?0??0??0????0?0??1??0?0?????????????0??100000???1??????????0?????00010????????0?0?0??000?0???0??0?????????001??11100000??????????000??00??00?0??0???001000000?0??0??
	Megalosaurus                ?????????????????????1?0??????00?001?0?????0????????????????????011?????????????????????????????????????????????????????????????????????????????????000000000?000?001??000???????0????????00??0??100???????????1??1?0????????0?001010??00?00?00???1???0??11110010?010??0??00??00001??0001010??0???????????????????????????????????????????????????????1?100?010?0???0110??0?0?100??0?0?01?11?1?001000011010010?10?101001100??011??11?010?11?0110010??111000?11????????????????1??1?????????0???0000???0?11???????????????????????????????0?0???????0???0??0???????????0??????0101????????0?01????0??????1??0???0100???0????????00?0?0??????????????1???????0???0?????0????1?????0??0??0???????????????1?00?????0?????????0????0???0???0????????1??10???00?00???????????1?000?????1???01?11???????????0??0?????????0?0???????0?0???0??00????11?1????????1??????????????0???????????????????0?????1??101?????????????????0100????1????????1?0?1??0?0?000?????1??0?0?1??????????0????00??01?0??0????????0?????????1??????????????0?????????
???????0?1?????????1???0???????0?00??????0????0???????1?????????????????0??0???????????????1?0??????????????????????0?????0???000?????????????1??0??0?????????1?????0????0?0000?0?0?????0011????1??11001?00??0??1???0??0?00????????1???????0??0?00?0???????0???????0??????????001???0???????0????????????????????????1????0?????????????????????1?????????0??000??????????0????????0????????????????????????????????????????????0???0???00?????0??0?00???1???01????????0???????????0001???????0??01????0??????????????????0000?????????0??0????0???0??0????????????01?011????????????????????1?0??0??1?0??????000?000?????0???0?1?0????????????????????0???????????0??????????0????????????????????1?????01????????0??????????????11000000????????????0???0??0??????????????????????0??
	Megaraptor                  ?00000?1?0?0?0010?00110101010000?0100?10000???01000????????????????????11??0?????0?????????????????????????????0????00??0????1?0????????????????????????00??00000?0?0????????????????????????????1???????????10110100110001??0?0?00110??0??????1???????0?0??10010??100010011000???0??000?010?00?00?1?01101010011000110001?00101111110100111001????????????1???0????001?0???0??101??1?0????????????????????????????????01???1000???????????????1???001??????1???1?0?????0?00???????????????00??0001??????01100?10???1???0?????????????00?0?1????0??01??10?1??0????1???0?????0?100??????00?0?0???????????0?0?????????000000?????00010????1???0??0??1??????01???01?0????1?0???0??????000??101?1000?0?00???????0?0?0????????00?????0??0?1??????1???0?0???100??00??????????????1000?0????????1?1??????????0??0?0???00??10???01??1?10??0??000????01??0?10?1??0??00100??0???1?0??????1100?1??????0???????????1?0??????????????????????100?000???????0???11?0??0?0?0000?0??????????????01000??00??1?????0?01???0????????00??1?0?????00???1??????
?????001?01101????00????11???1????00???000????0??0??????????01????????01??00??????0??1??00?1???0?00????????1?????????0???????1?0?0???????00??????0???????10???????01????????1?0?1???????1?00????1???????????0???????00?0????1???0?01010??????????????0??????????????????????????1??????00??????00?00?????????????????0??0?1??????????1??01??????1????????????1?????????????0?0????????????00??????00????????0?????????????0??0?0?00??1???00???????00??????0?0?1?0????????????????00?????????10????0?0???100???0???00?????0000???0???????0?00?????1?0?????0??0?????????1?1?0????1?????1??????01?1?0?????????1??111??1?1?0???00?????0??00????????????????????????????0??????????????0?00?10??????????0????0??0????0????????0000?????????????0?00????10???00??0???????????????????????????
	Monolophosaurus             100000010000100?0100?1001011000010010000011011100000101101100110111?100010?0?10001010000101?000100000?00100001?00??1111?1???010?10???0?????1???????10000000000000?0000000001???100110?010000100?11?01001111100011?1?0?01001??01001010000000001010010??0?00????????????????????????????????????????????????????????????????????????????????????????????1?0000????????0110?1??0??????0?1?0111111100100101100?00001001010011?00000100100000?0?0??????????????????????????????????????????????????????????????????????????????????????????0??0?00??00??0100000???0?1?0??1?00????0?????1?????0000?1???????0??100??0?00?????0??000?0??0?0?0000??0???????0????11?0?10??????0???1?00???0?????0?????1??????????1????0?????000?00000?1??0?????1????0??100?????0?????0011?1??1???????00?1?10?01?0?0?11???00010?0???0??1?0??0?1000??????01??000?0??????100?010011??????0????0?????00?0????010?000?????1???0?00????0?0100?1000??0000?1???000?????????0??????0?100??00?????????????????????0???00?0?1001??10??0101?0?0??00????00????????00????110?????
0??????0?????1?????????0??????1???0????0???0????0011??1?????1????????????1??0?00000??1?????1????0?????????????????0???????01??00??0????0??????1??0???000?0??????????0??0?0?0?00??0??????00??0?00?0??0????????0??00??0?0??0???0????010?????00??0?0??0???????0???????????0?000?1001???????00000??????????????????????00?00?0??00???????110?1?000??1????????000100?0000??????0?0??0?000???????????????????100?0??00000??00?0???????????0???0?????????0000??0???0011??00??????0??1?????00010?1???00?0???0?0?????0?0????0?0?????000??00???1????0????????????0???10??????????0?10?10?0??00?0?????000?0??0??0?0???11000???????????????000?000?????00?00000000?0?0???????1????????????1???100001??????????1?00??????????????????????????0?11000000??00?0?????????0????0??0?????000100???101???1
	MSNM_V4047                  ??00100?001001101000??00101110?1?011??10?10010???000????????????????????????????????????????????????????????????????????????????????????????????????????11??1?100????????????????????????????????????????????????????????????????????????????????????????????????????????????????????????????????????????????????????????????????????????????????????????????????????????????????????????????????????????????????????????????????????????????????????????????????????????????????????????????????????????????????????????????????????????0?????????????0?????????????????????????????????????????????1???0??0?????????1?????????0????0?????????????????????????????????????0?????????????????????????????????????????????0??????????0?1?????00?000???????0110????????????????1??????????????????????????0???????0?1?????0??????????????????0???00???1??????0????????????????????1??1??????1?????0?????1?01???????????????????????????????????????????????????????????????????????01???0????????1?????????????????????????????????0??????
?????????????????????????????????????????????????1?????????????????????????????????????????1???????????????????????????????????????????1?0???????0?????????????????????????????????0???????0????1????????????????0??????????????????????????????????????????????????????????????????????0????????????????????????????????????1??????????????????????????????????????????????????????????????????????0????????????????0??????????????00???????????001????????1?1?????????????????????0???????????????1??????????????????????00????????1????0??????????????????????????????????0?????????????????????????????1?????????????????????????1???????0??????????????????????????????????????000????????????0???????????????????????????0????????????10???????????0?????1??????????????????????1
	Neovenator                  101000?10000010?0100110010110?00?001101011100101?000????????????????????????????????????????????????????????????????????????????????????????1???????0000100?00000?011??00????????0???????????????1?1???111?1??0???11?0?0001??010000110?0??001001??10????00??10010??1??????11????????????????????????????????????????????????????????????????????????????000??00?0000?0?000001?????0010?01?1?10??0???001?0??01??1??11??0110?0000100100000?010011111001110?001?10100110110100???1??1?????????0??00010?0???10100?0?1?????0?0?10????????0???10?????00??0???0?????0?1??????00??00???01???0????0?0????00?000???00???01?00??00?0???????0????0??????000???111?????01?????0????????00???????0??1?0?1????????0??101??00???0???0?0?00????0???0?1?0?????00?0??????????001???????1?001?0??1?10????0???????0???????0100????0???????????00?0??0?0?0???????10??0????1??1???0????0??0???????????10000??111?1?????00???00?00?????????000??0?????00????????0??00??0?000????????000?0????????????10??10??010?10??01???0??00????????0????0?0??????0??????1110
???????1???????????0?0?1?00???1?????????????????00?????????1????000?0??0???????????????????1????????????????????10?0?????1011110?0?1??1??????????00?0?????1??0??0???0????0110101??1?????0?110???101?0000011?????10??0??0?00????0??010???001?0?0?0??????????0???????0??????????001???????0???0????????????????????????1??????00?????0???0????????1?????????0?111????0???????0?????????????????????????????0????????011?????00??0?0??0??????????????01?00??1????1????????0?????????0?00???????10???0??0??0????????????00????000?00???????0??0?00?????0???????????????10??1??0??0????????????????0??????1?1???1??01??001?0???????00???????00??????????????0???????????0??????????0???1????1??????????100????11?0??????0????????????????????????00??????00????0??00????0?0??????????????0?1
	Noasaurus                   ????????????????0???01?11???00100000100?0??0??????????????????????????????????????????????????????0?000?????????????????????????????????????????????????100?????????0???????????1?????????????????10???????????11?10101001?1?0?????0???0????????????????????????????????????????????????????????????????????????????????????1????????????????1?????????????????????????????????????????????????????????????????????????????????????????????????????????????????????????????????????????????????00???????1????????????????????????????????0??????????????????????????????????????????0????0??????????????????????????????1????????1???????????????????????????1?????0????????????????0??????0??1?0????????????????????????0????????????????????????????????????????????????1??????0????????????????????????????????0????0???????????????????????????????????????????????????????1??????????0????0?0????0???????10?????????????????????????????????0????????????????????????????????1???0?????????????????????????0??0????????????????????
????????????????0??????????????????????????????????????????????????????????10???????????0??0???????????????????????????????????0???????????????????????????????????????????????????????????0???????????????1???1??110????0?????????11???????????????????????????????????1?????110?0???????00???????????????????????????????????????????????????????????????????????????????????????????????1???????????????????????1????????????????????????????????????1?????1?????????????????????????????0??????????????????????????0???00?????????????0????????0??????????01?????????????0??????????????11??????????????????????????????????????????0??????????????????????0????????????????????000??????????0?1?????00??????????????????001?????????????????????????00??000???????0?1000000?01????
	Nqwebasaurus                ????????????????????01?1???010001?000?100??0??????????0?????1??????????01?01?001?00???????0?????????1????????????????1??0?0?????????1????????????????????1??00?01???0????????????????????????????0????????1??1?10?10000?1?10?01?1100?0?????1???????????0??1110010000?0000?110000001??0?010????0?0000?001?1?100110100100?1?0??0??00?10?????1000????????????????????????????????????????????????????????????????????????01?????0??????????????01100100010???0???01?????1?0?01??1??1101111?1?001000010010001100110??0?1100??11??????????11???1?1???0110??0???1?????0?10?0??0?????00???0????10?????0???0???0??????0???0?0?1?0?????001100?0????10?00?0????0???0?000??00???????1????1??11?0??0????????00?????????0?000???????????????0???1?????????????????0?0????????????1?????1?0?????????????1???1??????0????0???0???????00???1??00?????00????????????????????0001???????1??????????????????0?????0??????????0??????????????????0?000?000?????0?01??1???????010????????????????????1??0??0???????????????0?????????0???1?0??????????????1??
0??????0????0?????00?0???1???????????????0????01??11???????1???11?1???0???????????0?????0?????10?0??????0???????1????0?????????0??1??????0???????????????0???????10???????0?1?????????????0?????1???????????0?????????00????????0??1?00??????????????0?????????????????????????????????0???00??0???????????????0????????0?????????????0??0?????01??????????????????1?????????0????????????0???????001???????0???????????????????0??0?????0?????10?11??1???01??1?00???1???????????00??????0?0???????????????00?????01???000?10?????0?0?????00?????????????0????????????????????00???????????0?0????????????????????????10???????????????00??????????????????????????0????????????????????????????????????????????????0????000??????????????0???????10???00??0???????????????????????????
	Orkoraptor                  ?????????????????????????????????????????????????????????????????1??????????????????1??00000??????????0?0??00????????????????????????????????????????????0????000???0???????????????0???????????????0?????????????????????????????????????????????????????????????????????????????????????????????????????????????????????????????????????????????????????????0????0?100?000?00????1?0????????????????????????????????????????????????????????????????????????0?0?01???0???0?????1??????????????????????????????????????????????????????????1??????????????????????????????????????????????0??????????????????????????0??????????????????????????0??????????????????????????????????????0???????????????1???0????????????????????????1?????????00???????????????????????????????????????????????0???????0??????????????????????????????????0???????????????????????????0?0????????????????????0????1???????????0????????????????????????????0????????????????00?00??????????????????0????????????????0????????????????????0?????????????
???????????????1????????????0?????0??????????????????????????????????????????????????????????0??????????????????10????????????????0??????????????????????????????????????????????1??????1???????1?????01????????????0??????????????????????????????????????????????0???????????????????????????????????????????????????0???????1????????????????1?????????????????????????????????????????????????????????????????????????0??????????????????????????1????????????????????????????????????????????????????????????????????0????????????????????????????????????????????????????????????????????1????????????????????????????0????????????????????????????????0??????????????????????????????????????????????0?????????????????????????????????????????????1????????????????????????????
	Ornitholestes               000100?000?0?0110?1111011110?00010010010010??00?00?001011?0101111100000?0????0100?010??0000000000100??001?000???0???01??0?0??10???0?1?????????1?1???0000000000000?0000000001?101100????11?001?1?10???????????1110001000?101??0?011?0?0?000000001??110???00?1??????????????????00000000001010??????0??????????01?00010???1??????????????????000????????1?000???0?0100???0010?10??0?001?10111010100101011000?1100100111001??0100000010000010100???????010???0?0??0????????????????1??????????01?0?0?00000010101?0?????1?0??1?0????????00?010001?10???00?000?1??0?10???1000??1????0?11?????1000?10?1????0?010?0?0?0????0000000000?011011000??0??00?0?1110?0???000??000?0???1??0??10?0?0?0?00??0????0??0??1????0?000?00??0??00????0?????1?01?0??00??????0??0??00??01??1?1?????000??10?01?0001110?00????0?11??101?000?0???0?0????000000100100???00??0??001????0?0?????????0????????0?00?0???0??0???1?001?0?0?00000000???0000????0100????0????00?????011?0?0???0?000???????????????010?0?0?00?????000???1??00????0????0?????????10?10?010?????
0??00000?00?01??0??0?0???????110??0????0???0??0?00????1?1??1???????????0?0??0?0?0?0?????00?00???0?00??000???00001?0??????00????0??0???0???????1??000?00000????1?0???0010000???0???????0?0????????0?????0???????0??000????0???0?????????????0??0?0?????0?1??0110100?????0????????1???0???00??0??????????????????0????0?0??00?0?1???????00???000?1?????????00?00000??00?????00???0?001??0???????0?????0??001100?????0?????0??????????0??00???????0??01?????1??0001??00?????????????0?00?10????00???00?0??0????0???????0?0???00000000???0????0????????0?0?0??0?????????????010??00????0?0???0???10?????00?????1??????????10????????00???0??????00011?1?0000?0?????0?1????????????????000??1??????????????????00????0???????????????0?11000000??00?0??????????0??????0?????00110?001?01???1
	Pelecanimimus               ?0?0?0?000???1110?0001?11010??0?110000?00000000????000010010101???1????01??1?0?????????0?00??10????????????????????????10?1?????????????????1???????0000110000?11??00??0?00???01?0?????????0?????0?0?0??1?1?1??10?00?0??0?1?101?0?00???00??1?????1?????????????1???1??????1??????????1?????0?00?1000?101?1?10110??0001011?0110??11?00001??100000000???????????????????????????????????????????????????????????????????????????????????????????????????????????????????????????????????????????????????????????????????????????00?????1???0???0????0?0???1????????????01?1????????????????0????????0????0?010????????000???????00?10???1???10????????????????????0??????????0??????1?00???1????????????1????0?1??????????0?????0??????????????????????1????0?0??1????????????0??00????0??????????????0????????100????????0??1?0??1???0?0????0?????????????????01??0????1?????????0??0??????0????????????0000?????????00???????0?????0000?????????0??0?????0?0????????????????????10?0?????????????????0?????????????????????0????0?0?????
???????0??????????0??????0??????????10?0????????1011?????????1??????????????????????????0??1???01??????00????????????0????0????1??1??????????????0???0???????????10?????????????????????????????1???????????0????????????0??????0??1?0????????0?0????0?????????????1???????????????????00??????0??????????????????????0?0?????????????0??????0??1???????1????0???????????????????0?00?????00??????001??????00?????0???????????????????????????????0???????0?00110?0??????????????????????????????????????0????????1??????0010???0????1?0??00???????????0?0??????????????0?1??000???????????0?0???????????????????????????????????????0??????0??0??1??????????????????????????????????????????????????????????????????????000????0?????????0?11?0??10???00?01?????0????????????????????1
	Piatnitzkysaurus            10??????????????????10?01???0?0??0?1?0100??0???????????????????????????010000?0000?????????????????????????????00000011?000?0100110000??????????????0100000000000?001??01????????????????????????1???1000?10110100110000001??0100101000000000100??10??0?00111001010100000011?000001?01001010000?001???????????????????????????????????????????????????110?0000???????010???01??????0???01?111110?1?0001?00?00001???010011?100001001000001110010001001110?00??10????10110100?1????1?01??????0?0000000000000100?0?????????????????????0?1?00??????0??0?01??01??0?10?????00??0?00100???0???00????0?00?00?????00??0??00???0?0?00?0?0??01???0??????00???0?1111??000?0?????00???0???1??0?0??????10?0??0???????1?00???0?00??0???0????0???0???0????0???1????0??00?0???????1??????100?????1???0??11?????????0?????????0???0?0??????0?0?000000000????11?????????11???0??????0??0????00??01?00?????0?1?????00??????????0???0??000??1????00000??????0??01??0?0?0???0???0????001??????????000??00?0?0?????00???0??????????0??00????0?????0?0??????11?
0?0?0001?0???10?0??1?0?01????11????????0???00?0?????0??????10????????????1????????0?01?????1????????????????????1???0?????0???00?1?1??0???????1??0??1???00?????0???00????0?0001?0?0???????10??001?0?1001000???1?0??????0?0?????????10??0000???0?0??0???????0?????????????????1001???0???????0????????????????????????1????0???????????1?????????1??????????01000???0???????0?????0??????????????????????0??????????0???0?1??1???0???????0??????0?10?000??1????1????????0?????????0??1??????1000?000????0???0???10??0???0???000????????????0?0????????????????1?????01011?????0?1?????0?????1?1????0??000??????0?0??00?0???????00??1???????????????????1????????????1??????????0???0?000????????????0??????100????000??????????????11000000????????????????0????????????????????????????
	Proceratosaurus             ?000?0?1000110010?001100110010001101001011?01?1??0?00?01?1????10111?100??????????????0????00000000?00??001000???????1?1???0??1??1???????????????1??10010000000000?0000?00001?111010??10???00100?1????????????????????????????????????????????????????????????????????????????????????????????????????????????????????????????????????????????????????????????????????????????????????????????????????????????????????????????????????????????????????????????????????????????????????????????????????????????????????????????????????????0?0?1?????0???00???????????1?0??????????????????000?????????0???1???0???????000?0??????1?????0???0?????????????????????????????1??0???0??????????????????????1???????????????0?11????0?????1?0?????0000??????????000??1?????????????1?0???1?0????????0???0?11??0??0??????1?00??0????0?????????????0?0?0??011?11???0??????????00????????0??00?????0?????0?????1???00?00000?1100????????????????????????????0?????????????????????????????10???00?0????????0??0?????????0???????????0????010?????
???????????????????0????????????????????????????10??????????????????????????0?0????????????1????0?????????????????0???????0????????????0?????????0???0????????????????????????0????????????0????1????????????????0??0????0???0????????????????0?0???0???????????????????????????????????0???????????????????????????0?????1?11?????????0?????????????????0??????0?????????00??????0?????????????????01?????0??00???????????????????01?0???????????0?????????001??????????01???????100?1?????????????0?????????????????????000???00????????0?????????????????0?????????????1??0???????1?????????????????????1?0??????????????????00??00??????0??00?1000?????????0?1????????????????0??00????????????0?????00?????????????????????????????????00?0??????????0??????0?????000000???11????1
	Shaochilong                 ?0??????????????????11?0????0?11?001?0101??00?1?0?????????????1????????110010001111?????????????000??10??????1000110000100?1?111?01010?1????????????????10???0000?0?0????????????????????????????????011111???0???????????????????0?1?????????????????????????????????????????????????????????????????????????????????????????????????????????????????????????0?0????0?0?000?0000????????????????????????????????????????????????????????????????????????????????????????????????????????????????????????????????????????????????????????0???????????110?0???????????????0??????????????00???????????0????0???????????0??????????????0?1?????????1?????00???0??????1???????0??0??????????????????????????????????????????0?1??????0???0??????????1????????0????????????????0??????0????????????0??1?????????????????????????????0???0??????0??????????11???0??????????????1?1???????1?????0????010?00?0??0??0000???0????????????????????????????0???0?00?????00???????????????????0???11???????????????1?????????????????????????1??????
0????????????1??????????????????10?????????10???????1??????????????????????????1???????????0?????????????????????????????????????????????????????0???????11111????????????????1?????????0?10?000?????????????????0????1??0???????????????????????????????????????????????????????????????????????????????????????????1???????????1???0??10?00?????????00???????????????????????0?0??????????????????????????????????1??1??????????????????????????01??????????1????0????????????????11????01???????1?????????0011??10??????00?????????????0???????????????????????????1????????01????0?????1?????????????????????????????????????0?????????????????????????????0????????????????????000?0??????????1???????????????0???????????1?????????????????????????????000???????000000000???????
	Siats                       ?????????????????????????????????????????????????????????????????????????????????????????????????????????????????????????????????????????????????????????????????????????????????????????????????0????????????????????0??0?????0010110?00????0?????0??0???????????????????????????????????????????????????????????????????????????????????????????????????1??????0??0110???????????0?0????10101??1?0001?01?????10?111??????????????????1??????????????????????????????????0??????????????????????????????????????????????????????????????????????????????????????????????????????1?????????????????????????????0?????????????0???????????????????1?11?????????1????????????????????0??1????0?0????????????????????????????????????????????????????????????????????????????00??????????10?1?0????????????????????????????????????????????????0?0????????????????0??????????????1???1?????????10?????0????????????????????????????????????1??????0?????0??????0?0??????????????10??????0???????0???????????????????0??????????????????????
???????0???????1???????1??????????0????0????????????????????1????????????0????????????10?????0????????????????????????????????1???????????????0???0???????????1?????0????1?1?0??????????0???????????1????????0????????????????????01????101?1??????????????0????????????????????????????????0???????????????????????????????????????????????????1??????????0?1????????????????????????????????0?????????0??????????????????0???????????0?????????????1???????????????????????????????????????0???????????????????????????????????????????????0?????0?????????????????????1?????????????????????1?????1??????????????????????0?????????????????????????00?0?????????????????????????????????????????????????????????????????????????????????????????????????????????????????????????????
	Sinocalliopteryx            1000?0??0000?00???00000111?0???0100100000??0000100?01?1101??11??0?????????0??0??0????100000?0???????????????????????????0????0??????????????????0??????0?0??01000?0????0??????01?0?1???1?00?1?????00?0??????????0?000??????000????0????????10???0????0?0??1110?101?100?10?1?0??0?????0??1?1???0?0001?011?111101????10101110110??11?10100??1001?????01??????????000000?????0??000000?10?01110?0?0011??01?00??10?10?????011?????0?0011000??0110????????????????????????????0????????????????00110???0?????11?0??0?1?11??0???1??100010000??1??????00?0????0????00?10110??10??????1?????????00?????00??0????10???00???????????1???0?0?0?0?????000?0?0?11??????0??0??????0???11????1??01?00?001???????????????????0???????0??00????00???1?????????0???????1????001??1????1???????01?0???0?01??11???1??1??????0????100???0??0????10??0?????00????????0???????????0?010?0????00????????0?00???0??0???1?0?????0?000????????0???????01???00?000?00????0?0??01?00????000??0????????????????0?0??0?0???00??0?00?0?0???0???????00?0???0????????0????
0???????????00????0??0????????1?????0????0?????10?????1????1?0????0??1???0????0?0??????00??1???0????????0????????????0????0???????1???????0???1??0??????????????0?0?????????????????????00??????????????????0???????0??0???????????????????0??0?0????0??????????????????????????????????0??????0??0????????????0??????0?0???01?????????0???0?0???????????????0????????????00????0?0???????00???0??00???????00????????????????0?????0???0???????1??0???10??0?001??????????????????00???????????????????????????????0?00?????0000000??0?????0????????0?????????????????????????00???????????????0??1?????1???????????????0??????????????????????????????????????????????????????????0????????????????????????????0????????????????0?????????0???0???10???00??0?????0????????????????????1
	Sinosauropteryx             100000?10000???00?00?10?10?0????100100?001?000???0101001??0?0?1?????1100??00???????1?000?00?010?1???00000???0???????????????????????????????????????0000?00000000?000?00?0?????????????????????????0?0??????0??10?00000?0?1000100?0???0?0?010?0?01??00?00?111?000?1100??0?100000001?00001?1??01?011??011?11110???0?11000000110?100?00100??10010????????????????00000????0?0?000?100010001110?0?00101001?00??00?10?????011?0?0?0?0011000?11100110?10011????0??101???101?0?00?????1?01111?1000110?010?000011?011001011100?011011000?0001??0????0?00?1?????0?1?00?10?10?000??????1??1?0??0??000?1?00??0??001000??0???00000?0?00?00001??0???0?00000?011??????0???01000??00??11?0??1??01?00?101??????00????1????0?0?0?00??00?00????00???1????????00??????00?0??000??1????1???????01?00????0???11??????1???0????0??100?0???000???10000001??000???0???0??00??????00101000?0??00??????0?0?01???0??00????0???0???000????0???0001??????001?0?000??00??001??1?0?0???0?000??0???0????????????0?0??????0?00??0000?000???????????00?0???1000???1?0????
0?0?00??0???0?????00?0???1???110??0?0????0?0??01001????????1?0????0???0??0????0???0?????0??1???00000?0000?0?0??01000?0????0????0?0?0??0???0???1??0???0??0???????0?0????00?????0?????????0???????1???????????0???????0??000???0?00??10??????0??0?0????0????00????000??????????????????1?0000?0??00?000??????????0????0?0?000?00?0???????0???000?1??????????0??0????000?????00?0??000?0?0???00???0??00????01?00?????0?????0?1??0?00??0?????00????1??00?010010?00110?00?1?0?????????00?????????00??????00?????0??????0?00?0?00000000???0?????00???????0??????????????????????0?10?00??0?1????????0?????00?1?????00?0?????10????????0???00?????????????????????????????0??????????????0????1???????????????????????0????10?0????????0?100000000?0000?0100??00?00?????0?0??????????????????1
	Sinotyrannus                ??00???1?0?1?0??0?0??10?1100???????1??1?11?01????0???????????????????????????????????????????????????????????????????????????????????????????????????????0??00000?0??????????????1?????????????????????????????????????????????????????0???00????????????0??????????????????????????????????????????????????????????????????????????????????01??????????????????????????????????????????1?10?1?001???0100???10?10????????????????????????????????????????????????????????????????????????????????????????????????????????????????????0?????????????0?????????????????????????????????????????????????????????????????0??????????0??????????????????1????????????????????????????????0????????????????????????????????????0??????????1????????0????????????0?????????????????????0????????????????????0?????????????????0??????????0???????????0???0???????????????????0?????????0?????????0????????????????????????0????????????????????0??????0?1????????????????????????????????????0?????0????????????????????????????????????1??????
???????????????????0??????????????????????????????????????????????????????????????????????????????????????????????????????0????????????0??????1??0??????????????????????????????????????????????????????????????????0??????????????????????????????0??????????????????????????????????????????????????????????????????????1?11?????????????????????????????????????????????????????????????????????????????????????????????????????1????1?????????0?1???????????????????????????????????????????????00???????????????????????0????????????0??????????????????????????????????0?????????????0??????0?0?????????????????????????????????????????????????????????????????????????????????????????????????????????????????????????????????????????????????????????????????????????????????1
	Sinraptor_dongi             1000000100001001010011001000000010000010001000100000101111100010011?000010000000001110100?1000000100010000010110001011111?0?0101100000000101101010010000000000000?0000100100??011101000100000010111011001111100110110001011100100101000000011001001000000110??0100010000000?00?????????????????????????1???????10????00??????0110110????111001100000??110000?0????????10?1000??????0?0?0111111100100001?010000010?10110110?0001100100010111001101100111100001101100101101000111011001111100011000100000010100100101100000110????????0?0000?0011000?0100000???0?101?01?0001000?00111010??0000110000?0000?000?00000000?100000000??01010000?00?00000?10?1?01??100??0?100?001101??100001?0????11?0?00000?11?1?001????000000000110?0?100111000???0001??000?0???001001111110101100?1000101?010?110?000010?000000?0?0??0?101000?0??01?000010?0011?110?010011?010??0????0?00?00010000001000000000000110000???10?00000000010000001000100?00??0000001010000010??10??0?????0????????????00??00?0000000?100?10000000?000????000?0?0??1?10???110?1110
00?0???00?0??10?0??1?0?0??000?1????0??00??000??100110010???11?000000010001?00?00000?01??00?00??00000??00????????10000???000000000001??00000???1??0?00000000000100???0??100?0000??01?????00100100?00?10010010?0?000??0?00?00??0??0?010???0010?00?00?0???????0???????0???00000?0001?0?010?000000?00?00???0??????00???00000?00?00?0?0??0110000000?11000??01?00?101100000????00100?0?0001?0???000???????01?100000?00000?00010?000??00??00?00000??0000101000101?00011?00001?00000?01??00001100?01000?10?10000??0?0?0100?0?0000?0000??000?0000??0?0?00???00?1000?000???0010011?101?0?10?00000??01101????1??0?1???11001???0000??0???0000001000000?0000001000010?0???0?0?0?0?????00???10?00000011????????0?000???11?000????0?????????0000011000000??000000????0??00??00000?0000000100000101?0?1
	Spinosaurus_type            ????????????????????????????????????????????????????????????????????????????????????????????????????????????????????????????????????????????????????0100110010100??10?1000???????000???1?????????1????0???1???010?110?1??1???1?1??11?0?000011000??10??1?01???????????????????????????????????????????????????????????????????????????????????????????????????????????1????????0???????????????????????????????????????????????????????????????????????????????????????????????????????????????????????????????????????????????????????????????????????????????????????0?????????????0????0????????????????????????????10????????0?0??????????????1???????????0????????1???1????????0??????????????????1????0???????0?????0?1??0?????????????????001???????????????1???????1????1?????11?????????????????0????0??????????0???0??????????????0???0??????????????????????01??????11??1?????????10??????????????????????10?1???10?0????????????????????0??????????0??????????????0????0????0?0??????0??????????????0?1??????????????????????
???????0??????????????????????????0????0???????????????????????????????111????????1?0?0?????????????????1?????????????????0??110??????????????????????????????????????????????0????????????0????1????????????01?????0????0?????????1????000???0?00?????????1???????0??????0?????????????????0?????????????????????????????0????????????0??????????????????1??0?????0????????????????????????????????????0?????????0???????????????????0??????????????????????0?????????????????????1????????0?????????????????????????????100????????1?0????00?1??????????????????????????????????????0????1?1?1????????????????????????????1??1?????1????????????????????????????????????????00?????????????????????0????????????????????????????????????????????????????0?????????????????????????0??
	Stokesosaurus               ???????????????????????????????????????????????????????????????????????????????????????????????????????????????????????????????????????????????????????????????????????????????????????????????????????????????????????????????????????????????????????????????????????????????????????????????????????????????????????????????????????????????????????????????????????????????????????01?1111?0111100?1010?10??0?110???????????????????????????????????????????????????????????????????????????????????????????????????????????????????????????????????????????????????????????????????????????????????1???????????????????????????0??????????????1?????????????????????????????????????????????????????????????????????????????????????????????????????????????????????????????????????1????????????????????????????????????????0???????????1?????????????????????????????????????????????????????????????????????????????????????????0??????0????????????????????????????????????????????0???????????????????????????????????????????
??????????????????????????????????????????????????????11??????????????????????????????????????????????????????????????????????????????????????1??????????????????????????????????????????0???????????????????0?????????????????????????????????????1??????????????????????????????????????????????????????????????????????????????????????????????????????????????????????????????????????????0?????????????????????????????????????????1???????????1?????????????????????????????????????????????????????????????????????????????????????????????????????0???????????????????????????????????????0?00?????????????????????????????????????????????????????????????????????????????????????????????????????????????????????????????????????????????????????????????????????????????????
	Suchomimus                  ??0000?100100100100?1000??101001?1110??????010?100?00?0????001??????????????????????????????????????????????????????????????????????????????????????0??00000??000?111??0?????????0???????????????1?????????????1?????0????1??1?011??01??????????????0????0?????????????????????0??1????01010??0?001??????????????????????????0?????????????001??????01?????????????????????????0?????????????????????????????????????????????????????????????????????????????????????????????????????????????????????????????????????????????????????0???0?????0????1??0?????????0???00??????0???????????0?0?0???????1?0?0?10????????01?????????01??????????????????????????????????0??????00??????1?1?01??0?1????????1????????0??????0?00????0???1?0?1?????10?000????????100?????????????00???0?1???1????????0?????????0?????0?1?10???00?????0??????00????01??01?0?1??????0???????????1????????0??0??????1???????????0?010????????0100??????0?????????????????????0???????0?????????????????0???01???00???????????1???????0????????????????????????????
?????????1?10????????????????1??1?0??????????????1??????????????????????1???0??????????????1??????????????????????????????0????0?????1?0?????????1????????????????????????????0?1??????????0????0???????????0????0???????0??????????????????????0??????????0???????0???0??????0?????????00???????????00??????????????0??????00????????????????????????????0?0??????????????0??????????????00???010??0????????0???00???????????????0?0????????????000????????10?1?????????0????????1?????????????????1?????????????0???????000????????1????0????1??????????????????????1?0???1????????????????0?????????????1??????0?0?????????0??10??0?????????????????????????????0???????????????????????????????0?????101???????0????????????????????????11?????????????????????????0001000??11????1
	Syntarsus_kayentakatae      1010?0?100000010000011011011??00010100100000000000?0????01100?01?10???1???0100000001?0?0?000?0?0000????000010????????0?100????0?????????????????????0??0000000000??0?0100000?000100????10000000??0???0000???0?1???0???1??????1???????1?????????0??????????1?0?????????????000?????????????????????????0??????????????????????0??????????001?????????01??????????????????????0??????????1?????0?0???????????????????0????0?0??010??????????10?10?011010???00??0???????11?100??1??0?1001111?111??????1???????????????1?????????????????????0?0001??1??0???0????????0???0?0??????1???1??????00???1????0011??0???00??000??00?0???1??0??0??0???0???0??????0??1???????????0?1?1??0???0?00??0????10????????????0???????0?????000100??0?0?1?1???????000???????????111?01????100011??00?0?000111?0111111?00??1??????0??????1?000??00??1?00???0?0?0??00??0??001??????000????01??00?000?0010??1???0?010??0?00????1?00?1000?????000????01??0????0???10?0?00??00????1??00????????0?????????0??0??0100????1?0??????0????00??????????1???01????110?1??1
0???????0????1???????0???0????1???????????00???111?????????1????????????????0?0??0?????????0????????????????????1????0???00???????1??0???????????0??00?????????0??0?????????00???00?????0?????00?00?0100101?0?1?0???00???00??0??0??1???0??????0?0??????????????????????0000000?100?1010?0???????????????????????????0?00000?00????????00?0?000??0??0??0??1?????0000?1?????0??00??000??????000?1?10?????????000?0?00??0??0???1????????????????0???001????10?00?11??0??0?0?????????0??????????0???0??00?0????????0???????????00???00????0???0????????0??????????01??????????0??0?????00?0????????????????????0?0??????????????????0????0??????0????????????????????0????????????????????????????????0??????????????0??????????????0???????????00?0?????????????????0?????0010000??000???1
	Tanycolagreus               ??0?????0001?0?1??00??????0????????????????0?00????0??001?1?10?1???????????????????????0?01????100?0010??1010????????????????????????????????????????????0??????????????0?????11???????1???????????????0??????0????????????????0?????0??00?0000?0?1?????0?1110010?1100010?100000000000001010?00?000??0110?01101???011101110110101111?10?111001????????????0???????????????0?1?????001?????????????????????????????????0?111???01????????????0110110??1??000?0101?001?110?000?11011?111111??011000?0000001110110?1?1110000110?????????0???01???1?010?0?????0?????0?10?0?????0?0?00??0??0???0?1?0000?000?0?0?0??0??000??0?0?????00?1?1????0??0000?0???10???1?0???0001000?0?1????1?000?00?10110????00?0????1???1000????0?0????????0???11???????00???????1000???0?01???11?00110?01?0???0??101????01?1?00???0?00???10?0????00?00?0?00???0?11?0???0?????0?1?????0?101?00?0????1???????00??001000?0?????????????0???000???????????01?0100?000???0?0001??????0???010??????0?0??????????010?0???0??????0?0???000????0????????1?0???0?0?0?????111?
??00000?00000?????0??0??110??1?????0???0?????001???????????1?011??0??10?????????????????00??0?00?0???00?0?????0?10?0?0???0????1???00??????0??????0?00??00??????1??000?????100??10?1??????????0????0??000001?0??0??????????0?????0?????1??????????????0?1??0?????????????????????????0??00???????0?00???????????0???????00???0001???????????????1??0??????0???0??????0????????0????????????00??????00??????0?0?0??????????0??????000???????0??00?0?????10010?0???000??1?0?????????0???????????????00?0????0?0??????0????000?????0??0?0???0??0???????00????0??????????????1?0???0???0?0?????0???0??1????01?????0??0?000010?1????1??????0?000??????0?????1??????0?0???0???0?????????????????????????0??????0???00??????0?10?00???????????????0?000?0010???00??0????????110???????????????1
	Tawa                        1010?0?000?0?01?0?0000001?1???10001100?010?0000?0??00?0001110110?1???00?1??0??0?????1010000?000????0???011000????????0100????1???????0??????????????0?00?00001000?0??0?0??00???1????????0?0?0????00???????????11??00???0????01?0??00???0?????0????1???????111??10?????????????00??0??0??1?00??????00?001?0??0011??000?0?0?011?0??01000?0101001????????00??0??0??0?????????0??0??0???1??000?01?1????0??1001?00??10?1000111?010???00??????????0?1?010?1????0????001??0?0?0?0????01??000?11?00001????0????011?01?0?10?0??????1??????????0?????0001?0???0???0?10????0?0??10???????10??1?????00???????????????0?0?0?0?00??0??0?????000?00???0??000?0?????1???????0???????????10????10??0?00?00111????00??0?1????01??0????????00????0????011????????0????????0??000?01??1?1??111??00?1?????0?????00010?0??0??00??0??00?00??????001?0?0???0?1????????00???1???????0?0??0?????0??????????0?0??????0???0???????0??00????0???0000????????1????0???0??????????0???0??0??????????????????????0??0???0????0?????????????????0??????????0??????1??0???
0?0????0??????00?????????????1??????????????????011??00????1?????????0????????0?0???????0??1????10??????0????????????0?1??0???????1???????????0??0???0????????0??????????????????????????????????0????????0?001?????0??0?00000?????0???1??????0????????????????????????0????????????????0??????0???????????????0?????????????0????????00?????0010101?????????00?????0?????0??0???001?????????0?????????????0??????0????????????????????????????0??00??0??0??0011??0??????????????0??????????????????0?????????????0????????00???0????0?????????????0???0????????????????1?0??0?1?????0???????00??????0?1????????????????????????????????????0??0???0000?????????????????????????0???????????????????????????????????????????????0?000000000???????10????0??????????????0?1000?00??????0
	Teratophoneus               10??????????????????11?0????1?00?00000?01??0?????????1011?1?1??????????11000001?0111??10011?0???0001010?1101???00???00??0?1???1?00??1???????????????000000000?000??0???000???????0????????111????1???????????0?10010000100?????0??0???????????????????????111??1????0??10?10??10001???00??00?00?0??????????????????????????????????????????????????????0????????0????????????0?10??0??????1011???1???01????????10?????011?100???0011?10?????01?101001110?????1?????1????????????????1?????????????????????????????????????????????????0010??0???0??00?10??0????1??????10??0??0??1???????00??????0??????????0?0???11???1?????????0?0????1??????????111??0????00?????10???1??0????0????0??0?1?00????????1???0??????????????0?????????????????????10?????01????????????????1?00??????00?0????????11110??11????0?0???1???0????0?????????000????????0???????????0????????????????????????0?????????0?1???0??1?????10????01???0??????000?????????00??001?00??????0??????1????????????0??000?0100???????????0?0?000????????1??0001?????1??????0
0?????00?0??????0??0?????????11???0????????00?0?????1??????1????????????????0???001???????????00?0???????000??????1???????1????0??01????????????????0????1??????0????00???????0?0???11???????1?010???????11???0??0?0???0?00????0????0?????????0?00?0??0?????11????????000??0??001?????????0????????????????????????????0??0????1?0???11000??0???1?0?????????????????????0?0????0?0?0???????????????????????0??101?0????????????????????0??????????0?0??01?????1????0?????0?0????????????0??0????0??1??????????00???000?????00?0??0????????0???0??1?????0???10????????????1????011?1011??01???1???00???11?0???0????????????1??????0???????????10?11??011????????1??????????????????0??????????????????????????????????????????????1?????????????????????????????????????????????????????
	Torvosaurus_tanneri         1010000100000000010001?0??110?0??01100101??0????????1?011?0001?0110?00?????????????????0?0010?0?0?0?1?00???00???????????????????????????????????????0000100000000?001????????????0???????????????1?000?11010011100110000001??0100101000000000001??10??0?001110010101000000000000001?0000?010000?001????10??11011000??00??????0??01?0???????0??????????1?1010010?0000011001000000??01100011101100010000110?001001001010011010?01000?100001010011001001110100?11000001011010001110110011??1?00????0000000?01100???????????????????????0???00100?1?010?1???0?0?00?10???1?00??00001011??0??0??0?1?0010?000001000??00?000000?0?0000?0??01??0???????00?0?1?????0?0?010????1000??00??100?10?00?1?10?0??0?0???101??01??0000?000?00????001?0?1?1??0??0??1??100?000?00?001??1110001000?011?1?0?0101100000?1??00?10?00??0??0????????00?0100?000?00?1?111?10??0?1??00??0?0?00?00?0?01?????01000000?0?010??0010???10????0??10???000?0?????00100??00??1??00?00?0?000???001?00?000???????1??0001100??01?0??000?????00???0?0????00??0?0??000010??1???11?
?100000001?00??10?0?00?0000?011?0?00???0?????00??0?????0???10?00??????0001?0??0?0?0??1?0?00100?0?00?????0???????10??1??1000??1000001??00??????1??0??00????0???10??000????00000??00??????0?01?1??101?1000000??0?000??00?0?00?????0?01010?00001?0?0??????????0???????0???0?????0001???0?010???00?00?00???0???????0????0100??0?00?0??????10????????1?0??????00?11?????0?????000?0????0???????????0?????????0??????????1?????00?0?000?????0?000????0??00001?01?0?01???0??1?01????????0000?10??0?010?001?00?0?0?0????????000??0000000?0?????0??0?0??????0000??00???????????0???0????????????????00100??0??100?0?1?0000??0?000?0???0?01100?00000?0???0???????0?0???0?????0??????????0??????0?1???????????01?0?01100???0??1????????????0?11000000??00????1?00???00????????0???000100010?1????0
	Tugulusaurus                ????????????????????????????????????????????????????????????????????????????????????????????????????????????????????????????????????????????????????????????????????????????????????????????????????????????????????????????????????????????????????????????????????????????????????????????????????????1??1?01?00?10???0???????????????????0?????????????????1?0?????????0??0??????????????????????????????????????????????????????????????0110?1?01110000?010?1?01?1101???1?1?11?011111???????1?????0???????0????????????0?????????0????0??????1??????????????????????????????0??????????????0?1?00?????????0??00?0????????????1?????????????????????????0????0???????????????????0???0?1???????0?????1???10??????0??????????0???1??????????????????????????0?????1?0?1???0?????????????????????????????0???0????????0?00????????0????0?0???????????????????????????????????????????0???????????0??0??????????????????????????????????????0?1??????0???1??????????????????????????????????????????0?????????????????????????????????1?
??????????1??????????0???1?????0?????????????????????????????0?1????????????????????????0???????????????????????10????????????????????????????????0?1?????????????0????????????????????????????????????0??1?0?????????????????????????1?????????????????????????????????????????????????????????????????????????????????????????0??????????????1????????????????????0?????????????????????00????????????????0???????????????????0?????????????0??????????????????????1????????????????????????????????????????????0????????????????????????0???????0?????0?????????????1?????????????????????????????????????????????0???????????????????????????????????????????????????????????????????????????????????????????????????????????????????????????????????????????????00????????????????
	Tyrannosaurus               10000001000110010000110010001000100000101000010100001101111011110110101110000111011100011010000100010100110101000000001100000110100011100100111010010000000000000000000000010111000101010001101011100101111010?100110001001000110101100000000001001000000011100100110001001100100000010010100000001??1?101011010000?01010?0??0??11?1??????10010????0011000100000010010100000000100001000111011100111011000010011001111011111000100110101100001100100111100011101001101100000101011011111100011000110110011100100101100000110????????00101000001111000110000000?10100101010010000111010000000110000?000001100000011000011000000000100010100010000011110?010?00010001000001100??1000100010011000000001?1101?001000011000000011??0010011??000?10001000100010?000?011?111000110001001?01001001100010010001100000?00011100000100111010000000000010000101110111000???00000?100?0000101000010111000110000000001010001000000100000?1100000?000?000?000100110?0011010000?000?0????????000?00000000000000001000000?000?00?000010000111000011001110
000000000000000100000001?00001100000??000000000100111010110100110000010001000?00000??100000100000000?00000000000101000?1001???100101?0?0000???1??0000111110???111010100001?10?110??1111101?1?0??001000?0?11001?000000000?00??0100?0100100000?00?000010?????0???????0???0010011001???0100000000?00?000??0?0????0000?00?000101000100000110000001?11000?0010001111100000?00000000?000000?0???0000000?0001?1010000111000100?0?00000000010110000??0010100111001?0001100000100001?1?0?00000??01?0?000??00100001?0110010?00000000000000010001?0000?00000100001110011????0010010010??0011?0001???101?10??00?101100?1?1000?000010?110111000??000000?1111111110110?0???0?1?1?00??0?000??00100000010001111?0000000?01?0000?0??01??0???0000001110000001?0000001000?0?001?00?00?100000011000111??0?1
	Tyrannotitan                1??????????????????????????????????????????0?????????????1????1?011?????????????????????????????????????00?10???????????????????????????????????????010011000?000?0?100000???????0???????????????1??0??????????100100101?0?1?0?0??01?0?1???01001??1???0?111??0000??10??1??1100?0??????1?1?1???????1???????????????????????????????????????????????????1?001???0?????0010?00????????0?0?01??????0??0??????????????????1011?1??0010010000010100111011?1110?00?11?1?0????????0?????????????????????0??????????????????????????0?????????????1?0????0????????????0?1????1?00??0?0?0????????????01????????????????????000??0????0????0?0??????????????01?0??????1?01???????????0????0?0?1??????11?0???????01????0??????0??0????????0??????????0?????1??0???????????0????????0??00?????????010??1?????????1??10??0?????????????0??1??????????????00????????????????????????1????????01???????0????10?????0???????????????00???0?0??????0???????0?????????0?0?????1????00???????????100?????????0??0??????????????????0????0??????????????????0
???????1???????10?????????????1???01???0?0?????????????????11?1?00100??0??????0???0??0????????????????0?????????1??0??????1??010?0?0????????????????0???????????01??1?????01????????????0????????0???0??0?1??01?????00???00????????10???0010??0?00??0??????0???????0??????????00????????????0???????????????????????1????0?????????????0????????1?0?????????0100??00??????0???????0?????????????????????0??????0??0????????1???????????0?0??????0????0?????0?0???0??0?0?0?0?????0?????1?????10???????????????????????0???????????1????00????0?????????????????000????????1??????????0????????1???0????????????10??1?0??????00?001??1?0?????????????????????????????0??????????????????????0???????????????????????????????????????11000000?????????????????????????????????????????????
	Xiongguanlong               1000?????0?1??110?00?10?????1000100000?0000?00010?0011010???0?1???1?10001??1?0110??1?000?00??00?0?000??0?10100?00??001??0????10??10??????1????1?100??????????0000?0??????????????????????????????0???0??1?1010?10?1100?1?01??0100?0??0?0???000????10?0??00?????????????????????????????????????????????????????????????????????????????????????????????????????????????????????????????0111?11?0?1??001?00??00110??1????????????????????????011011001111000?01?????????????????????????????????????????????????????????????????????????0???00??1???00?0?00????????????????0?0?????1?????00?011???????0???10??0???10???01?????0????0????0?0?????????1???0???100?????0????1??????0???0??????1???????????????00?????????????0?1?????????????0?0???????1??????0?0?0???????0??10?????0???0??0???????0?10??0??0????0????1??0??100?00??0??00???????????1?01?????????????????10???????????0?????????????0?????0??10??1000?0??????????0?????????????0???00?????????????????????????????0?????????????????0?0?00?????????????????????1??????0????0
0??0???0?????1??0?????????????????????00???0????1?11???????????????????0?1????000?000??????10??????????????????????????????????0?10??????????????0???111?0??????????????????????????????????????????????????????????0????0??????????????????????????????????????????????????????????????0?????????????????????????????0??0??00?????????????0???????????????0?1????????????????????????????????????????????????101?0????????????????????0??????????0?01??????0?1??????????01????????????????????????????????????????????????00???00???????????????1?????01??????????????????????1???001?????0?0????0???????????0?????0??????0??0?????????????010000?????????????0??????????????????0??????????????????????????????????????????????0?????????????????????????????????1???00010000111?????
	Xuanhanosaurus              ?????????????????????????????????????????????????????????????????????????????????????????????????????????????????????????????????????????????????????????????????????????????????????????????????0?????????????????????????????0010??00000??0????????????????001010100000011000?001??000?010000?0001?001?10110110001000?0?0??00101100??001100?0???????????????????????????????????????????????????????????????????????????????????????????????????????????????????????????????????????????????????????????????????????????????????????????????????0???????0???????0??????????01????????????????????????0???0???????00?????????00?1?????????0?????????????1??????0?????????????????000??0?1???????????????????0?0???????????????0?????????????????????1?0????????????????????0?????????????????????????????????0??????????????????????0??????????????????????101??????????????????????????????????????????????????????????????0?100?000???????????????????0?0??????1?????????????1???????????????????????????????????0???????????????????
????000???????????0??????0???????????????0????0???????????????????????0?0????????????????????????0???????????????????0????????0???????????0???????????????????????0?0???????0???0???????????????????????????0??????????0????????0?????0???0????????????????????????????????????????????1????????????????????????????????0????????????????????????????????????0????????????????0?????0?????00??????00?????????????????????1????????????????????????????0??????????????????????????????????????0?????????????0?????????????0?????????????????????????????????????????????????????????????????????????????????????????????????????????????????????????????????????????1????????????????????????????????????????????????0110?000??????????????0???????1????????0???????????????????????????
	Yutyrannus                  100000?100?100110?001100000???10100100101110111?00?0111111001110111?101?1??0??11?01?0011001?000?1?0????001010???????????????????????????????1?1?????00?000000000000??100100101?10101??????001?1??0???0??1?1?1??1??0100???????0????0????1???0?0??0????0?00?111?010??1???10?100??00?1??0?01010??0?0001?001???1101???0110010??110?111?001?0??1001???????????????1??0?000????00????10??01?0?1?1011?0011??010?00??0?10??1?1011?1100??00?1??0?1?10?1?1?1??1?10?0?1?1?1??01?1?0?0???????101??????0010001?0???0?11?0???01??1??0?0?10?11?010?000????00?????101??00??????1?010101????0??01?1???????000????0????????0?0?0???00??00?0001????0?0????1??00000?00?10?????0100???0??0???1??0??10?01??1?0?1??????0?????1????????0??10????00????0?????1???????100????1?1?0??000??1????1???????01?????1?0???1????1?????101????0?0000?1??0?00??110?0?????00????????00?10??????00?0???0????0?????????0??0?0????0???0?0???0?000100??????????0????????0????0???0???00?0?1?0???????00?????????????????00???00?0???????0?10???0???010???0??????????11????11??0?00
?????00???????????00?????????1???????????0?????100????1???????????0?????????0?0?000???????????0??0??????0???????1??0?0????0????0?000??0??????????0???0?10?????????01??????????0????????????????????0?????0??00???0??0?00?????00?0??????????0????0??010?????0???????????0????????????????00??????????????????????????0?0?001?00????????10?0???0??1?????0??0???0????????????00??????0???????00???????0???1?1?00??0?00??0?????????????010000??????1??0110?0??000011?00????0?11111??????????????????????0??????0????????0?????00000000??01?0??0???0????0??????????????????????1?1?010?0?0????0?1?10??00?1?10????00??????????????00??0????0??????0??0?????????????????1????????????????0?000??????????????0?????????0??????????????????????????0?00?0??10???0?00??????0????????????????????1
	Zuolong                     1000?0?100?0100101001101??000?00?0000???0?00??????????0???0?10??????????1000??111011?0?0?000????010?0100?1000???????????????????????????????????1???????0?????000?0?0????????????????????????????0?0?0????1??111000?0??1001??0?0??0????0??????????????????1????????????????????0??0??00010??????000?????????????????????????????????????????01????????1?0000010?0????010?000???00??0?0????101?10?1???01??0001??10?1???01??0?0001????????????0110010?110?000??1001?01???1?????????1?????????0??0?110000101?0?1?0??????????????????????0???0??0?1?0??00??0??0?????0?????????1?0??????????0?0?01??????????0?0??1000?00??0000??0???0??00??00??????0??0?1?0?????100?????00???1??0?????????0??0???????0?0?????1??01??0?0??0????0???????????????????????0?0??????00??0???????00011???????00??1??????1?0010??0???????0????0?????000????0???0?00????1??1??0?1??????00????00???????????0??00??0001??0?????0??00?1?0????100???0??0??00?????????????00?01??0?0??00?????0??0???????????????????00??00???????????????????0??????????????0???0????????0
0??1?00????00??????0???????00????000????0??0?????0?????????1??1????????0???00???0?0?????0??1??1?????????000?????10???????0?????00001?????????????000????0????????1?????1??1???????????0?0??0?1???0?0?0??000???10?0????0??00???????000??????????????????????????????????00?????00?0????0???00???????????????????0???????0????1000?????????????????????????????????????????????????????????????????????????10????????????????????????????0??????????0???????????1???0?????????????????????????????????0??????????????????????00??????????????????????????????????????????10?????010??0???????0?0??????0?????????????000??0???????????????????????????????????????????????????????????????????????????0????????????????????????????0?11000000??00???????????????????????00001100001100???1
	Zupaysaurus                 10??????????1??0????110110????00010000100000?00000?0000111100101110?00101001?001101000000000001000???0?0110?00???????0??0???010?0??????????????????100?0?000?0?0??01?01?0000?00010??????000?0?0??0?1?0??0???????????????????0?????????????1???????????????????????????????0???????????????????????????????????????????????????????????????????????????????????????????????????????????????????????????????????????????????????????????????????????????0???0???0??????01?100?101?0?0001110?????????????????????????????????????????????0????00??0?1?00??000?0?????1??0?0?????????1?1??????00?01?0?0?00????????0??0????????0??????0?????0???0????????????????10???????0???1??0???0?????0????????????????1?0?0??????????????1????0?0111??0?????000???????????1????1???1??????????????01?0??????1?0?1???10????????????1??0???????????????????0?????????1?????????????????????1????????????????00??0??????????????001???00?0???????????????????????0??000??????0???????????????????????????0????????????01??0???0????????0??10?11????010?????
0???????0????????????0?????????????????????0????1??????????????0??????????????0????????????0??????????????????????0???????0???????0??????????????0???0????????????????????????????????????????????????????0??????0??0?0??????0??????????????????0??????????????????????0????????????????0?????????????????????????????0??00??0????????00?0?0???1???0??0??1??????0???0????001???0??0????????????????????????0??00000??0?????????????00????????????000????1????011??0??0????0?????????????????????????????????0??????????????00???00???1????0?????????0????????????????????????0?10?????0??????????????????????0???????????1??????0???????????0??0?????????????????1????????????????0???????????????1??????????????00?????????????0??????????????0?????????0???????0?????????????????????

;
END;
